# Supplementary material for: Investigation of the impact of bromodomain inhibition on cytoskeleton stability and contraction
Source: Cell Commun Signal. 2024 Mar 16;22:184. doi: 10.1186/s12964-024-01553-6 (PMC10944605; doi:10.1186/s12964-024-01553-6)
Supplement: Supplementary file 1 — Additional file 1. [file 12964_2024_1553_MOESM1_ESM.xlsx]

## Sheet: Supplementary Table 1
Antibodies
#	Target	Company	Cat. No.:	IB Dilution	IF Dilution
1	PDGFRa	Cell Signaling Technology	3173	1:1000	N/A
2	ITGB1	Cell Signaling Technology	34971	1:1000	N/A
3	ITGA5	Cell Signaling Technology	98204	1:1000	N/A
4	ACTN1	Cell Signaling Technology	6487	1:1000	N/A
5	SRC	Cell Signaling Technology	2108	1:1000	N/A
6	LIMK1	Cell Signaling Technology	3842	1:1000	N/A
7	CFL1	Cell Signaling Technology	5175	1:1000	N/A
8	MYC	Cell Signaling Technology	18583	1:1000	1:100
9	BRD4	Cell Signaling Technology	83375	1:1000	N/A
9	SMA	Millipore Sigma	A2547	1:2000	1:200
10	CNN1	Millipore Sigma	C2687	1:1000	N/A
11	VIM	Millipore Sigma	V5255	1:1000	1:100
12	BACT	Millipore Sigma	A5441	1:10000	N/A

## Sheet: Supplementary Table 2
Primers
#	Target	species	Forward sequence	Reverse sequence
1	PDGFRa	Human	TGCGGAATAACATCGGAGGAG	GCTCACTTCCAAGACCGTCA
2	ITGB1	Human	CCGCGCGGAAAAGATGAA	TGAATTTGTGCACCACCCAC
3	ITGA5	Human	GGCTTCAACTTAGACGCGGA	GGCTGGCTGGTATTAGCCTT
4	ACTN1	Human	TATTGGCAACGACCCCCAGAA	CATGTTGTAACCCATGGAGATCAGG
5	SRC	Human	TTCTGCTGTTGACTGGCTGT	TGAGGATGGTCAGGTTGTGC
6	LIMK1	Human	GTTGCACCTGGAGGGAAGAA	TCATAGATCCTCTGGCCGCA
7	CFL1	Human	ATAAGGACTGCCGCTATGCC	ACCTCCTCGTAGCAGTTTGC
8	GAPDH	Human	TTCTTTTGCGTCGCCAGCC	TCCCGTTCTCAGCCTTGACG
10	CNN1	Human	AGGTTAAGAACAAGCTGGCCC	GCCTGGCTGCAGCTTATTGA
11	RPS18	Human	ATTAAGGGTGTGGGCCGAAG	TGGCTAGGACCTGGCTGTAT
12	BACT	Human	GTCATTCCAAATATGAGATGCGT	GCTATCACCTCCCCTGTGTG
13	SMA	Human	AGCCAAGCACTGTCAGGAAT	CACCATCACCCCCTGATGTC
14	SM22	Human	CTGAGGAAGCCTTCTTTCCCC	GGGCCACACTGCACTATGAT
15	PDGFRa	Rat	CTCACTTTTTCCTCCGGGCT	ATTTCCACGTTGGGGTCCTC
16	ITGB1	Rat	CAAGTGGGACACGGGTGAA	TGCAAACTCCGCCTGAGTAA
17	ITGA5	Rat	AGCAGGAATACCAGCCGTTC	GGCAGGATTTGGTAGGGCAT
18	ACTN1	Rat	CGTTGGGTCCCGAAGAGTTC	GCAAATTCTGCCTCTCCCTGG
19	SRC	Rat	CCTCGTGAGGGAGAGTGAGA	AATCCGCCACTGTCCAGTTT
20	LIMK1	Rat	TGCATGAGGTTGACGCTACT	TGGAGGTACTGGCCGTCATA
21	CFL1	Rat	GGCTCTGTTCTTCTGTAGCTC	CTTCTGGCGTTGAAGACTTGC
22	GAPDH	Rat	TCTCTGCTCCTCCCTGTTCT	CCGATACGGCCAAATCCGTT
23	CNN1	Rat	TGTCCCCAACAACACCCAAA	CATGCATTCCGCTCCCATTG
24	RPS18	Rat	ACAACGTGACTCCAGACATGA	GCCTTCTTTTGAGCAACCCG
25	BACT	Rat	ACAACCTTCTTGCAGCTCCTC	CCTTCTGACCCATACCCACC
26	SMA	Rat	ACCATCGGGAATGAACGCTT	CTGTCAGCAATGCCTGGGTA
27	Sm22	Rat	CAGATGGAACAGGTGGCTCA	TTCTTGGTCACGGCCAAACT

## Sheet: Supplementrary Table 3
GSE Acc. #	Cell type	Origin	Species	Stimulation	Duration	Included in analyses
GSE61128	SMC	Aorta	Human	TGFB	6hrs	No
GSE61128	Fibroblasts	Aorta	Human	TGFB	6hrs	Yes
GSE63383	SMC	Airway	Human	TGFB	8hrs	Yes
GSE14256	Fibroblasts	Foreskin	Human	PDGF	24hrs	Yes
GSE52488	SMC	Bladder	Human	PDGF	24hrs	Yes
GSE1484	Fibroblats	Foreskin	Human	PDGF	4hrs	No
GSE1484	Fibroblats	Foreskin	Human	PDGF	24hrs	No
GSE19106	SMC	Aorta	Rat	PDGF	3hrs	No

## Sheet: Supplementary Table 4
GSE61128 Hu AoSMC TGFB vs Ctrl DEGs
	rowname	Gene_symbol	logFC	AveExpr	t	P.Value	adj.P.Val	B	GB_Symbl	GB_Acc	Gene_info
1	3807261	SMAD7	1.13103	8.06963	15.358	2.61328e-21	4.27872e-17	37.4516	SMAD7 _3807261	NM_005904	SMAD family member 7
2	3821893	JUNB	1.40767	9.98244	14.1107	1.01998e-19	8.35009e-16	34.0447	JUNB _3821893	NM_002229	jun B proto-oncogene
3	3339880	RELT	1.00004	7.71329	12.7785	6.329e-18	3.45416e-14	30.1669	RELT _3339880	NM_032871	RELT tumor necrosis factor receptor
4	2429371	TSPAN2	3.18745	6.41811	12.3278	2.6928e-17	1.10223e-13	28.7978	TSPAN2 _2429371	NM_005725	tetraspanin 2
5	3816509	GADD45B	1.29233	8.54639	12.1047	5.56859e-17	1.82349e-13	28.1092	GADD45B _3816509	NM_015675	growth arrest and DNA-damage-inducible, beta
6	3147508	KLF10	1.36362	8.84814	12.012	7.54305e-17	2.05837e-13	27.8213	KLF10 _3147508	NM_005655	Kruppel-like factor 10
7	3815097	FSTL3	1.45729	9.90125	11.6121	2.83211e-16	6.5752e-13	26.5643	FSTL3 _3815097	NM_005860	follistatin-like 3 (secreted glycoprotein)
8	3677612	ZNF597	1.46616	7.9049	11.5743	3.21271e-16	6.5752e-13	26.4443	ZNF597 _3677612	NM_152457	zinc finger protein 597
9	2332144	CTPS	1.55361	8.18699	11.4258	5.28192e-16	9.60898e-13	25.971	CTPS _2332144	NM_001905	CTP synthase
10	3167660	DNAJB5	0.852765	8.61749	10.9978	2.24823e-15	3.54328e-12	24.5898	DNAJB5 _3167660	NM_001135005	DnaJ (Hsp40) homolog, subfamily B, member 5
11	3527864	ARHGEF40	0.599504	8.04328	10.981	2.38051e-15	3.54328e-12	24.5352	ARHGEF40 _3527864	NM_018071	Rho guanine nucleotide exchange factor (GEF) 40
12	2545007	KIF3C	0.874917	8.96788	10.9148	2.98547e-15	3.94682e-12	24.319	KIF3C _2545007	NM_002254	kinesin family member 3C
13	3871406	IL11	1.62964	8.62974	10.9006	3.13374e-15	3.94682e-12	24.2727	IL11 _3871406	NM_000641	interleukin 11
14	3454006	FMNL3	0.915695	8.44475	10.4825	1.32523e-14	1.54986e-11	22.8937	FMNL3 _3454006	NM_175736	formin-like 3
15	2443335	SLC19A2	1.67806	7.53147	10.3486	2.11197e-14	2.30529e-11	22.4474	SLC19A2 _2443335	NM_006996	solute carrier family 19 (thiamine transporter), member 2
16	3385175	PICALM	0.835843	8.88593	10.0366	6.30821e-14	6.29362e-11	21.3983	PICALM _3385175	NM_007166	phosphatidylinositol binding clathrin assembly protein
17	2941784	NEDD9	1.40444	7.59551	10.0266	6.53463e-14	6.29362e-11	21.3645	NEDD9 _2941784	NM_001142393	neural precursor cell expressed, developmentally down-regulated 9
18	2608725	BHLHE40	1.46821	9.2088	9.93023	9.18569e-14	8.3554e-11	21.0377	BHLHE40 _2608725	NM_003670	basic helix-loop-helix family, member e40
19	2793401	MFAP3L	0.806324	6.37622	9.88696	1.07061e-13	9.22581e-11	20.8906	MFAP3L _2793401	NM_021647	microfibrillar-associated protein 3-like
20	3174224	SMC5	1.01612	8.64904	9.49996	4.25115e-13	3.4802e-10	19.5656	SMC5 _3174224	NM_015110	structural maintenance of chromosomes 5
21	2579572	ZEB2	-1.02251	9.09339	-9.32561	7.95331e-13	6.20093e-10	18.9631	ZEB2 _2579572	NM_014795	zinc finger E-box binding homeobox 2
22	2744501	CCRN4L	1.07378	8.08568	9.21638	1.17937e-12	8.77717e-10	18.5839	CCRN4L _2744501	NM_012118	CCR4 carbon catabolite repression 4-like (S. cerevisiae)
23	3385951	NOX4	2.23464	7.15294	9.15837	1.4545e-12	1.03542e-09	18.382	NOX4 _3385951	NM_016931	NADPH oxidase 4
24	3469865	CRY1	1.02083	6.76473	8.87338	4.0935e-12	2.79262e-09	17.3852	CRY1 _3469865	NM_004075	cryptochrome 1 (photolyase-like)
25	3339230	RNF121	0.740379	8.04023	8.84232	4.58422e-12	3.0023e-09	17.2761	RNF121 _3339230	NR_024148	ring finger protein 121
26	2906824	FOXP4	0.589354	8.07513	8.7686	5.99934e-12	3.77797e-09	17.0168	FOXP4 _2906824	NM_001012426	forkhead box P4
27	3629529	CILP	1.48755	6.78456	8.73102	6.88249e-12	4.17359e-09	16.8844	CILP _3629529	NM_003613	cartilage intermediate layer protein, nucleotide pyrophosphohydrolase
28	3344990	PANX1	0.800713	9.01035	8.69169	7.94738e-12	4.64723e-09	16.7457	PANX1 _3344990	NM_015368	pannexin 1
29	2651989	SKIL	1.5797	7.8065	8.67603	8.41597e-12	4.75154e-09	16.6904	SKIL _2651989	NM_005414	SKI-like oncogene
30	3846238	C19orf28	0.744724	8.87487	8.62165	1.02706e-11	5.60534e-09	16.4984	C19orf28 _3846238	NM_174983	chromosome 19 open reading frame 28
31	3452818	VDR	1.03456	8.52498	8.53185	1.42771e-11	7.54064e-09	16.1807	VDR _3452818	NM_001017535	vitamin D (1,25- dihydroxyvitamin D3) receptor
32	3115008	TRIB1	1.2165	8.17568	8.49604	1.62839e-11	8.33178e-09	16.0538	TRIB1 _3115008	NM_025195	tribbles homolog 1 (Drosophila)
33	3231774	GTPBP4	0.846321	7.45806	8.45016	1.92755e-11	9.56357e-09	15.8911	GTPBP4 _3231774	NM_012341	GTP binding protein 4
34	3942838	LIMK2	0.731993	8.257	8.35687	2.71727e-11	1.30852e-08	15.5597	LIMK2 _3942838	NM_016733	LIM domain kinase 2
35	2769095		1.19124	6.4226	8.33153	2.98321e-11	1.39554e-08	15.4696	_2769095	---
36	2954025	TRERF1	-0.594811	7.38533	-8.32384	3.06904e-11	1.39581e-08	15.4422	TRERF1 _2954025	NM_033502	transcriptional regulating factor 1
37	3820758	DNM2	0.411549	9.59962	8.27912	3.6193e-11	1.60159e-08	15.283	DNM2 _3820758	NM_001005360	dynamin 2
38	3250055	DDX21	1.05398	8.22194	8.23905	4.19614e-11	1.80798e-08	15.1403	DDX21 _3250055	NM_004728	DEAD (Asp-Glu-Ala-Asp) box polypeptide 21
39	2882834	C5orf4	-1.20723	8.68777	-8.21033	4.66548e-11	1.91956e-08	15.0379	C5orf4 _2882834	NM_032385	chromosome 5 open reading frame 4
40	3923436	TRAPPC10	0.454683	8.71262	8.20894	4.68958e-11	1.91956e-08	15.033	TRAPPC10 _3923436	NM_003274	trafficking protein particle complex 10
41	3308619	PDZD8	0.511401	9.26909	8.10412	6.90917e-11	2.75912e-08	14.6588	PDZD8 _3308619	NM_173791	PDZ domain containing 8
42	3262198	PDCD11	0.598449	7.95958	8.03724	8.85008e-11	3.45006e-08	14.4198	PDCD11 _3262198	NM_014976	programmed cell death 11
43	2319252	SPSB1	0.841522	8.50882	8.02421	9.28783e-11	3.5365e-08	14.3731	SPSB1 _2319252	NM_025106	splA/ryanodine receptor domain and SOCS box containing 1
44	3665116	CBFB	0.907791	10.1193	8.00632	9.92443e-11	3.62077e-08	14.3091	CBFB _3665116	NM_001755	core-binding factor, beta subunit
45	3690034	C16orf87	0.781419	7.42503	8.00188	1.00891e-10	3.62077e-08	14.2932	C16orf87 _3690034	BC056676	chromosome 16 open reading frame 87
46	3535780	PTGER2	1.52718	7.81116	7.99965	1.01726e-10	3.62077e-08	14.2853	PTGER2 _3535780	NM_000956	prostaglandin E receptor 2 (subtype EP2), 53kDa
47	3257204	IFIT3	-1.16913	6.98695	-7.94268	1.25651e-10	4.32836e-08	14.0813	IFIT3 _3257204	NM_001031683	interferon-induced protein with tetratricopeptide repeats 3
48	2759857	ACOX3	0.784212	8.60881	7.94003	1.26893e-10	4.32836e-08	14.0718	ACOX3 _2759857	NM_003501	acyl-CoA oxidase 3, pristanoyl
49	3955915	TPST2	0.632019	9.58105	7.90589	1.44024e-10	4.79254e-08	13.9494	TPST2 _3955915	NM_003595	tyrosylprotein sulfotransferase 2
50	3538087	DACT1	1.59927	9.141	7.90157	1.46355e-10	4.79254e-08	13.9339	DACT1 _3538087	NM_016651	dapper, antagonist of beta-catenin, homolog 1 (Xenopus laevis)
51	3141589	IL7	-1.20655	5.6212	-7.89071	1.52372e-10	4.89174e-08	13.895	IL7 _3141589	NM_000880	interleukin 7
52	2458649	C1orf55	0.613026	8.08305	7.848	1.78552e-10	5.56875e-08	13.7419	C1orf55 _2458649	NM_152608	chromosome 1 open reading frame 55
53	3201488	CDKN2B	1.52714	9.07473	7.84543	1.80263e-10	5.56875e-08	13.7327	CDKN2B _3201488	NM_078487	cyclin-dependent kinase inhibitor 2B (p15, inhibits CDK4)
54	2609414	LOH3CR2A	1.74095	5.91777	7.82856	1.91918e-10	5.81902e-08	13.6721	LOH3CR2A _2609414	AF086709	loss of heterozygosity, 3, chromosomal region 2, gene A
55	3930942	CLDN14	0.649697	6.45332	7.80629	2.08472e-10	6.20601e-08	13.5922	CLDN14 _3930942	NM_144492	claudin 14
56	3645555	TNFRSF12A	1.11622	10.4253	7.74321	2.63553e-10	7.70564e-08	13.3657	TNFRSF12A _3645555	NM_016639	tumor necrosis factor receptor superfamily, member 12A
57	2396817	MTHFR	-0.731503	7.923	-7.736	2.70715e-10	7.77618e-08	13.3398	MTHFR _2396817	NM_005957	methylenetetrahydrofolate reductase (NAD(P)H)
58	2933536	TULP4	0.663223	8.37274	7.72566	2.81329e-10	7.94173e-08	13.3027	TULP4 _2933536	NM_020245	tubby like protein 4
59	2751066	PALLD	1.11594	9.11772	7.71358	2.94249e-10	8.16565e-08	13.2593	PALLD _2751066	NM_001166108	palladin, cytoskeletal associated protein
60	3923218	RRP1B	0.541754	8.08531	7.70519	3.03582e-10	8.28425e-08	13.2291	RRP1B _3923218	NM_015056	ribosomal RNA processing 1 homolog B (S. cerevisiae)
61	4005392	BCOR	0.777375	7.50982	7.68869	3.22799e-10	8.66426e-08	13.1698	BCOR _4005392	NM_001123385	BCL6 corepressor
62	3725685	NGFR	0.816759	7.92765	7.68017	3.33189e-10	8.79887e-08	13.1392	NGFR _3725685	NM_002507	nerve growth factor receptor
63	3417988	NXPH4	0.682057	8.5808	7.66528	3.52169e-10	9.15248e-08	13.0857	NXPH4 _3417988	NM_007224	neurexophilin 4
64	2742224	SPRY1	-1.4342	8.65313	-7.65937	3.59996e-10	9.20972e-08	13.0644	SPRY1 _2742224	NM_005841	sprouty homolog 1, antagonist of FGF signaling (Drosophila)
65	3261447	PPRC1	0.856975	7.84245	7.65181	3.70278e-10	9.32701e-08	13.0372	PPRC1 _3261447	NM_015062	peroxisome proliferator-activated receptor gamma, coactivator-related 1
66	3933399	ZNF295	0.535465	7.72388	7.63541	3.93576e-10	9.76367e-08	12.9783	ZNF295 _3933399	NM_001098402	zinc finger protein 295
67	3002873	LANCL2	0.745164	9.29513	7.61955	4.17511e-10	1.02029e-07	12.9212	LANCL2 _3002873	NM_018697	LanC lantibiotic synthetase component C-like 2 (bacterial)
68	3429555	EID3	-0.739197	6.70766	-7.60958	4.33291e-10	1.0334e-07	12.8854	EID3 _3429555	NM_001008394	EP300 interacting inhibitor of differentiation 3
69	3257192	IFIT2	-0.984799	5.90565	-7.60678	4.37837e-10	1.0334e-07	12.8753	IFIT2 _3257192	NM_001547	interferon-induced protein with tetratricopeptide repeats 2
70	3456212	MAP3K12	-0.695499	8.06991	-7.60435	4.41813e-10	1.0334e-07	12.8666	MAP3K12 _3456212	NM_001193511	mitogen-activated protein kinase kinase kinase 12
71	2596514	KLF7	0.891377	9.25452	7.54244	5.56385e-10	1.28306e-07	12.6438	KLF7 _2596514	NM_003709	Kruppel-like factor 7 (ubiquitous)
72	2412690	KTI12	0.570135	8.86812	7.53785	5.65984e-10	1.28706e-07	12.6272	KTI12 _2412690	NM_138417	KTI12 homolog, chromatin associated (S. cerevisiae)
73	3727583	HLF	-1.51854	6.91297	-7.43655	8.25548e-10	1.8516e-07	12.2625	HLF _3727583	NM_002126	hepatic leukemia factor
74	3419641	SRGAP1	1.00141	8.65029	7.40476	9.2941e-10	2.05638e-07	12.1479	SRGAP1 _3419641	NM_020762	SLIT-ROBO Rho GTPase activating protein 1
75	2458629	LEFTY2	1.25118	7.14891	7.37057	1.05578e-09	2.30484e-07	12.0247	LEFTY2 _2458629	NM_003240	left-right determination factor 2
76	3823982	MYO9B	0.551759	9.15055	7.32963	1.22994e-09	2.64971e-07	11.8772	MYO9B _3823982	NM_004145	myosin IXB
77	3888522	SNAI1	1.09128	8.32603	7.31716	1.28855e-09	2.73992e-07	11.8322	SNAI1 _3888522	NM_005985	snail homolog 1 (Drosophila)
78	2374604	PKP1	0.802359	6.83171	7.30556	1.34552e-09	2.80456e-07	11.7904	PKP1 _2374604	NM_000299	plakophilin 1 (ectodermal dysplasia/skin fragility syndrome)
79	3409081	STK38L	0.992759	9.905	7.30403	1.3532e-09	2.80456e-07	11.7849	STK38L _3409081	NM_015000	serine/threonine kinase 38 like
80	2574884	IWS1	0.662075	7.86646	7.25608	1.61827e-09	3.31199e-07	11.612	IWS1 _2574884	NM_017969	IWS1 homolog (S. cerevisiae)
81	3950405	ZBED4	0.449249	7.71059	7.25059	1.65179e-09	3.33885e-07	11.5922	ZBED4 _3950405	NM_014838	zinc finger, BED-type containing 4
82	3773244	TBC1D16	0.377145	8.0395	7.19973	1.99695e-09	3.98733e-07	11.4088	TBC1D16 _3773244	NM_019020	TBC1 domain family, member 16
83	3404436	CLEC2D	-0.694299	4.39489	-7.16518	2.27173e-09	4.48133e-07	11.2842	CLEC2D _3404436	NM_001004419	C-type lectin domain family 2, member D
84	3389878	ALKBH8	0.800213	6.84261	7.14539	2.44588e-09	4.76389e-07	11.2129	ALKBH8 _3389878	NM_138775	alkB, alkylation repair homolog 8 (E. coli)
85	3666686	NIP7	0.757616	9.50962	7.14242	2.47316e-09	4.76389e-07	11.2021	NIP7 _3666686	NM_016101	nuclear import 7 homolog (S. cerevisiae)
86	2597867	IKZF2	-0.648307	5.88588	-7.13433	2.54889e-09	4.85268e-07	11.173	IKZF2 _2597867	NM_001079526	IKAROS family zinc finger 2 (Helios)
87	3930360	RUNX1	0.915709	9.04269	7.10977	2.79361e-09	5.25745e-07	11.0844	RUNX1 _3930360	NM_001001890	runt-related transcription factor 1
88	2859565	ADAMTS6	0.851911	7.02201	7.0996	2.90169e-09	5.39879e-07	11.0477	ADAMTS6 _2859565	NM_197941	ADAM metallopeptidase with thrombospondin type 1 motif, 6
89	3666146	SLC7A6	0.889673	8.34789	7.09436	2.95901e-09	5.44358e-07	11.0288	SLC7A6 _3666146	NM_003983	solute carrier family 7 (cationic amino acid transporter, y+ system), member 6
90	2593464	ANKRD44	0.642269	6.88245	7.0784	3.14064e-09	5.71351e-07	10.9712	ANKRD44 _2593464	NM_001195144	ankyrin repeat domain 44
91	3994846	MTMR1	0.547713	7.49648	7.07518	3.1786e-09	5.71904e-07	10.9596	MTMR1 _3994846	NM_003828	myotubularin related protein 1
92	3779950	C18orf1	0.933393	7.31943	7.02918	3.77383e-09	6.71618e-07	10.7938	C18orf1 _3779950	NM_181481	chromosome 18 open reading frame 1
93	3228191	DDX31	0.481541	6.83511	7.0087	4.07368e-09	7.06559e-07	10.7199	DDX31 _3228191	NM_022779	DEAD (Asp-Glu-Ala-Asp) box polypeptide 31
94	2333635	DPH2	0.430565	7.66803	7.00838	4.07851e-09	7.06559e-07	10.7187	DPH2 _2333635	NM_001384	DPH2 homolog (S. cerevisiae)
95	3191352	NCS1	0.535931	9.71955	7.00699	4.09962e-09	7.06559e-07	10.7137	NCS1 _3191352	NM_014286	neuronal calcium sensor 1
96	2931090	PPP1R14C	1.19394	7.20162	6.98805	4.39988e-09	7.45814e-07	10.6454	PPP1R14C _2931090	NM_030949	protein phosphatase 1, regulatory (inhibitor) subunit 14C
97	3536706	LGALS3	-0.718585	8.34577	-6.98692	4.41849e-09	7.45814e-07	10.6414	LGALS3 _3536706	NR_003225	lectin, galactoside-binding, soluble, 3
98	3257246	IFIT1	-1.0914	6.20302	-6.91432	5.79346e-09	9.67922e-07	10.3796	IFIT1 _3257246	NM_001548	interferon-induced protein with tetratricopeptide repeats 1
99	3079576	SMARCD3	0.583422	8.33029	6.90166	6.07363e-09	1.00396e-06	10.3339	SMARCD3 _3079576	NM_001003802	SWI/SNF related, matrix associated, actin dependent regulator of chromatin, subfamily d, member 3
100	2352106	CTTNBP2NL	0.560047	9.84481	6.8991	6.13181e-09	1.00396e-06	10.3247	CTTNBP2NL _2352106	NM_018704	CTTNBP2 N-terminal like
101	3799461	SPIRE1	0.666121	8.11822	6.89598	6.20372e-09	1.00568e-06	10.3135	SPIRE1 _3799461	NM_001128626	spire homolog 1 (Drosophila)
102	3968664	HCCS	0.592605	9.40065	6.87204	6.78314e-09	1.08883e-06	10.2272	HCCS _3968664	NM_005333	holocytochrome c synthase
103	3016148	SERPINE1	0.680513	12.6017	6.86775	6.89255e-09	1.09565e-06	10.2117	SERPINE1 _3016148	NM_000602	serpin peptidase inhibitor, clade E (nexin, plasminogen activator inhibitor type 1), member 1
104	2929036	LTV1	0.868151	7.50624	6.84574	7.48244e-09	1.17798e-06	10.1324	LTV1 _2929036	NM_032860	LTV1 homolog (S. cerevisiae)
105	3999568	ARHGAP6	-0.733644	6.76717	-6.82132	8.19601e-09	1.27803e-06	10.0444	ARHGAP6 _3999568	NM_013427	Rho GTPase activating protein 6
106	3168409	CCIN	0.897773	6.44494	6.80338	8.76311e-09	1.34422e-06	9.97972	CCIN _3168409	NM_005893	calicin
107	3863547	ERF	0.388965	8.46441	6.80272	8.78467e-09	1.34422e-06	9.97735	ERF _3863547	NM_006494	Ets2 repressor factor
108	3126368	PSD3	-0.953357	9.94822	-6.79573	9.01663e-09	1.36694e-06	9.95217	PSD3 _3126368	NM_015310	pleckstrin and Sec7 domain containing 3
109	3383227	GAB2	0.684071	8.37985	6.76816	9.99309e-09	1.50107e-06	9.85283	GAB2 _3383227	NM_080491	GRB2-associated binding protein 2
110	3642060	CHSY1	0.473899	9.27712	6.76192	1.02281e-08	1.52241e-06	9.83037	CHSY1 _3642060	NM_014918	chondroitin sulfate synthase 1
111	3842724	ZNF583	0.769928	7.26931	6.74946	1.07148e-08	1.58048e-06	9.78546	ZNF583 _3842724	NM_152478	zinc finger protein 583
112	3405032	ETV6	0.608573	9.55464	6.73127	1.14664e-08	1.67625e-06	9.71996	ETV6 _3405032	NM_001987	ets variant 6
113	3348790	DIXDC1	0.585324	8.12692	6.68649	1.35493e-08	1.96321e-06	9.55872	DIXDC1 _3348790	NM_001037954	DIX domain containing 1
114	2878273	HBEGF	1.07703	8.38875	6.66113	1.48917e-08	2.13738e-06	9.46746	HBEGF _2878273	NM_001945	heparin-binding EGF-like growth factor
115	2591837	SLC40A1	-2.37319	8.18586	-6.65896	1.50125e-08	2.13738e-06	9.45966	SLC40A1 _2591837	NM_014585	solute carrier family 40 (iron-regulated transporter), member 1
116	3420079	LEMD3	0.457977	8.04573	6.65114	1.54563e-08	2.16689e-06	9.43152	LEMD3 _3420079	NM_014319	LEM domain containing 3
117	2907730	SRF	0.621327	9.3579	6.65066	1.54844e-08	2.16689e-06	9.42977	SRF _2907730	NM_003131	serum response factor (c-fos serum response element-binding transcription factor)
118	3670631	CENPN	0.562667	8.76902	6.63855	1.61984e-08	2.2476e-06	9.38622	CENPN _3670631	NM_001100624	centromere protein N
119	3513147	HTR2A	1.92625	6.76291	6.62984	1.6733e-08	2.29026e-06	9.35486	HTR2A _3513147	NM_000621	5-hydroxytryptamine (serotonin) receptor 2A
120	2939469	C6orf145	1.34	9.86434	6.62899	1.67856e-08	2.29026e-06	9.35182	C6orf145 _2939469	NM_183373	chromosome 6 open reading frame 145
121	2675925	DUSP7	0.639556	9.41152	6.61836	1.74635e-08	2.36306e-06	9.31358	DUSP7 _2675925	NM_001947	dual specificity phosphatase 7
122	3896524	TRMT6	0.540856	8.80566	6.60995	1.80193e-08	2.41828e-06	9.28332	TRMT6 _3896524	NM_015939	tRNA methyltransferase 6 homolog (S. cerevisiae)
123	3364525	PLEKHA7	0.698499	6.73546	6.60007	1.86948e-08	2.48854e-06	9.24778	PLEKHA7 _3364525	NM_175058	pleckstrin homology domain containing, family A member 7
124	3144934	GEM	1.5788	9.13316	6.58827	1.95343e-08	2.57932e-06	9.20535	GEM _3144934	NM_005261	GTP binding protein overexpressed in skeletal muscle
125	3368940	ABTB2	0.72315	7.50018	6.57666	2.03973e-08	2.67172e-06	9.1636	ABTB2 _3368940	NM_145804	ankyrin repeat and BTB (POZ) domain containing 2
126	3578069	C14orf139	-0.982407	7.1307	-6.56529	2.12794e-08	2.76514e-06	9.12271	C14orf139 _3578069	NR_026779	chromosome 14 open reading frame 139
127	2384705	URB2	0.580055	6.84992	6.55895	2.17875e-08	2.80887e-06	9.09992	URB2 _2384705	NM_014777	URB2 ribosome biogenesis 2 homolog (S. cerevisiae)
128	3578089	C14orf49	-0.692906	7.46695	-6.54724	2.2758e-08	2.91107e-06	9.05783	C14orf49 _3578089	NM_152592	chromosome 14 open reading frame 49
129	2877028	KLHL3	-0.646574	6.76786	-6.53211	2.40762e-08	3.05581e-06	9.00345	KLHL3 _2877028	NM_017415	kelch-like 3 (Drosophila)
130	3713093	ALKBH5	0.301377	9.97059	6.52813	2.44348e-08	3.07747e-06	8.98917	ALKBH5 _3713093	NM_017758	alkB, alkylation repair homolog 5 (E. coli)
131	3421579	FRS2	0.804521	10.2911	6.51711	2.54581e-08	3.16225e-06	8.94955	FRS2 _3421579	NM_006654	fibroblast growth factor receptor substrate 2
132	3621140	LCMT2	0.464089	7.28092	6.51672	2.54942e-08	3.16225e-06	8.94818	LCMT2 _3621140	NM_014793	leucine carboxyl methyltransferase 2
133	3469597	NUAK1	1.38966	7.68469	6.51084	2.60585e-08	3.20793e-06	8.92704	NUAK1 _3469597	NM_014840	NUAK family, SNF1-like kinase, 1
134	3957160	LIF	1.67665	8.33871	6.5035	2.67794e-08	3.27208e-06	8.90069	LIF _3957160	NM_002309	leukemia inhibitory factor (cholinergic differentiation factor)
135	2939213	TUBB2A	0.9653	7.03257	6.50046	2.70847e-08	3.28487e-06	8.88974	TUBB2A _2939213	NM_001069	tubulin, beta 2A
136	2636062	C3orf52	0.584064	6.32077	6.49455	2.76863e-08	3.33314e-06	8.86853	C3orf52 _2636062	NM_024616	chromosome 3 open reading frame 52
137	2834282	STK32A	0.859309	6.53827	6.47612	2.96502e-08	3.54353e-06	8.80235	STK32A _2834282	NM_001112724	serine/threonine kinase 32A
138	3883690	EPB41L1	0.440051	8.48372	6.46746	3.06201e-08	3.63293e-06	8.77127	EPB41L1 _3883690	NM_012156	erythrocyte membrane protein band 4.1-like 1
139	3836243	CD3EAP	0.512007	7.06174	6.44182	3.36832e-08	3.96759e-06	8.67921	CD3EAP _3836243	NM_012099	CD3e molecule, epsilon associated protein
140	2503374	GLI2	0.532232	8.25929	6.43875	3.40691e-08	3.96776e-06	8.66821	GLI2 _2503374	NM_005270	GLI family zinc finger 2
141	3837796	GRWD1	0.426685	7.98269	6.43796	3.41693e-08	3.96776e-06	8.66537	GRWD1 _3837796	NM_031485	glutamate-rich WD repeat containing 1
142	2699145	SLC9A9	-0.965377	7.08642	-6.41605	3.70675e-08	4.27399e-06	8.58677	SLC9A9 _2699145	NM_173653	solute carrier family 9 (sodium/hydrogen exchanger), member 9
143	3456081	RARG	-0.582457	8.31906	-6.38031	4.23304e-08	4.84668e-06	8.45859	RARG _3456081	NM_000966	retinoic acid receptor, gamma
144	2609347	LMCD1	1.44201	9.63533	6.37497	4.31787e-08	4.90948e-06	8.43944	LMCD1 _2609347	NM_014583	LIM and cysteine-rich domains 1
145	2992576	IL6	2.27725	9.50751	6.34548	4.81746e-08	5.43974e-06	8.33375	IL6 _2992576	NM_000600	interleukin 6 (interferon, beta 2)
146	3259400	CCNJ	0.36948	7.96413	6.33632	4.98389e-08	5.55418e-06	8.30096	CCNJ _3259400	NM_001134375	cyclin J
147	2829337	PHF15	-0.588943	7.69151	-6.33618	4.98666e-08	5.55418e-06	8.30042	PHF15 _2829337	NM_015288	PHD finger protein 15
148	3147726	SLC25A32	0.824003	9.53861	6.32645	5.16993e-08	5.7194e-06	8.26558	SLC25A32 _3147726	NM_030780	solute carrier family 25, member 32
149	3761989	FAM117A	-0.495521	8.16036	-6.31774	5.33972e-08	5.8676e-06	8.23439	FAM117A _3761989	NM_030802	family with sequence similarity 117, member A
150	3933817	WDR4	0.441074	7.33228	6.3153	5.38828e-08	5.88149e-06	8.22565	WDR4 _3933817	NM_018669	WD repeat domain 4
151	3887069	SNX21	-0.435289	8.22261	-6.31335	5.4274e-08	5.88496e-06	8.21867	SNX21 _3887069	NM_033421	sorting nexin family member 21
152	3587015	KLF13	0.401826	8.97914	6.30665	5.56394e-08	5.99331e-06	8.19469	KLF13 _3587015	NM_015995	Kruppel-like factor 13
153	3865344	PPP1R13L	0.556588	8.2655	6.30437	5.61128e-08	6.00481e-06	8.18651	PPP1R13L _3865344	NM_006663	protein phosphatase 1, regulatory (inhibitor) subunit 13 like
154	2629693	PPP4R2	0.382142	9.10074	6.30077	5.68667e-08	6.04596e-06	8.17363	PPP4R2 _2629693	NM_174907	protein phosphatase 4, regulatory subunit 2
155	3429365	TDG	0.484189	8.04019	6.27191	6.32896e-08	6.68542e-06	8.07035	TDG _3429365	NM_003211	thymine-DNA glycosylase
156	3752271	EVI2A	-1.3517	5.65082	-6.26916	6.39382e-08	6.71065e-06	8.06051	EVI2A _3752271	NM_001003927	ecotropic viral integration site 2A
157	2320727	TNFRSF1B	-0.549811	7.64763	-6.2567	6.69582e-08	6.98284e-06	8.01597	TNFRSF1B _2320727	NM_001066	tumor necrosis factor receptor superfamily, member 1B
158	3148796	NUDCD1	0.450189	7.03677	6.24454	7.0045e-08	7.25852e-06	7.97247	NUDCD1 _3148796	NM_001128211	NudC domain containing 1
159	2612813	PLCL2	-0.474111	6.25311	-6.22347	7.57316e-08	7.79845e-06	7.89715	PLCL2 _2612813	NM_015184	phospholipase C-like 2
160	2802398	TRIO	0.61067	9.1173	6.21537	7.80367e-08	7.9856e-06	7.86821	TRIO _2802398	NM_007118	triple functional domain (PTPRF interacting)
161	3429460	TXNRD1	-0.658501	9.46082	-6.21256	7.88533e-08	8.01904e-06	7.85817	TXNRD1 _3429460	NM_003330	thioredoxin reductase 1
162	2599153	TNS1	0.569859	10.0435	6.19248	8.49407e-08	8.58478e-06	7.78641	TNS1 _2599153	NM_022648	tensin 1
163	2326707	PIGV	-0.311181	8.06797	-6.1693	9.25472e-08	9.29616e-06	7.70366	PIGV _2326707	NM_017837	phosphatidylinositol glycan anchor biosynthesis, class V
164	3758545	MEOX1	0.753216	6.66201	6.15947	9.59752e-08	9.58171e-06	7.66857	MEOX1 _3758545	NM_004527	mesenchyme homeobox 1
165	3508644	N4BP2L1	-0.694044	4.82944	-6.15741	9.67106e-08	9.59662e-06	7.66121	N4BP2L1 _3508644	NM_052818	NEDD4 binding protein 2-like 1
166	2827388	PRRC1	0.378913	10.7144	6.1542	9.78623e-08	9.6524e-06	7.64979	PRRC1 _2827388	NM_130809	proline-rich coiled-coil 1
167	3063083	SMURF1	0.554504	8.67718	6.14474	1.0135e-07	9.93652e-06	7.61601	SMURF1 _3063083	NM_020429	SMAD specific E3 ubiquitin protein ligase 1
168	3390641	ARHGAP20	-0.760347	6.44098	-6.14068	1.0288e-07	1.00265e-05	7.60155	ARHGAP20 _3390641	NM_020809	Rho GTPase activating protein 20
169	2883878	EBF1	-0.802249	9.15567	-6.13581	1.04749e-07	1.01482e-05	7.58418	EBF1 _2883878	NM_024007	early B-cell factor 1
170	2468622	ID2	-1.46916	8.4744	-6.13371	1.05566e-07	1.01673e-05	7.57668	ID2 _2468622	NM_002166	inhibitor of DNA binding 2, dominant negative helix-loop-helix protein
171	2332812	ERMAP	-0.403236	7.77805	-6.12513	1.08969e-07	1.04337e-05	7.54608	ERMAP _2332812	NM_001017922	erythroblast membrane-associated protein (Scianna blood group)
172	2796384	IRF2	-0.553356	8.92382	-6.11893	1.11495e-07	1.05786e-05	7.52397	IRF2 _2796384	NM_002199	interferon regulatory factor 2
173	3565206	BMP4	-1.45857	9.15446	-6.11825	1.11775e-07	1.05786e-05	7.52156	BMP4 _3565206	NM_001202	bone morphogenetic protein 4
174	3341024	TSKU	0.905662	9.65821	6.10456	1.17576e-07	1.10636e-05	7.47275	TSKU _3341024	NM_015516	tsukushi small leucine rich proteoglycan homolog (Xenopus laevis)
175	3250863	SGPL1	0.690729	9.2224	6.07632	1.30501e-07	1.22059e-05	7.37215	SGPL1 _3250863	NM_003901	sphingosine-1-phosphate lyase 1
176	3203582	NOL6	0.57644	8.27821	6.07486	1.31206e-07	1.22059e-05	7.36695	NOL6 _3203582	NM_022917	nucleolar protein family 6 (RNA-associated)
177	3832978	ZFP36	-0.610793	8.49212	-6.07119	1.32994e-07	1.23024e-05	7.3539	ZFP36 _3832978	NM_003407	zinc finger protein 36, C3H type, homolog (mouse)
178	3435192	MLXIP	0.591071	9.51041	6.06473	1.36207e-07	1.25287e-05	7.33088	MLXIP _3435192	NM_014938	MLX interacting protein
179	2954022	TRERF1	-0.747247	6.10964	-6.06208	1.37548e-07	1.25814e-05	7.32143	TRERF1 _2954022	NM_033502	transcriptional regulating factor 1
180	3126191	PSD3	-0.805803	9.15965	-6.05459	1.41401e-07	1.28406e-05	7.29478	PSD3 _3126191	NM_015310	pleckstrin and Sec7 domain containing 3
181	3645204	KCTD5	0.404382	9.16898	6.05354	1.4195e-07	1.28406e-05	7.29105	KCTD5 _3645204	NM_018992	potassium channel tetramerisation domain containing 5
182	3691326	SALL1	-0.664233	7.71766	-6.04936	1.44156e-07	1.29685e-05	7.27617	SALL1 _3691326	NM_002968	sal-like 1 (Drosophila)
183	3946192	TNRC6B	-0.456807	9.0157	-6.04499	1.465e-07	1.31073e-05	7.26062	TNRC6B _3946192	NM_001024843	trinucleotide repeat containing 6B
184	2847292	NSUN2	0.505327	8.57206	6.04016	1.49132e-07	1.32703e-05	7.24345	NSUN2 _2847292	NM_017755	NOP2/Sun domain family, member 2
185	3040363	TWIST1	-0.575799	8.71218	-6.03525	1.51857e-07	1.34398e-05	7.22599	TWIST1 _3040363	NM_000474	twist homolog 1 (Drosophila)
186	3811949	CDH19	1.5488	6.02189	6.02956	1.55082e-07	1.36514e-05	7.20572	CDH19 _3811949	NM_021153	cadherin 19, type 2
187	2438344	GPATCH4	0.512091	7.28089	6.02667	1.56744e-07	1.37239e-05	7.19544	GPATCH4 _2438344	NM_182679	G patch domain containing 4
188	2580943	RBM43	-0.875855	7.4725	-6.01374	1.64394e-07	1.42448e-05	7.14949	RBM43 _2580943	NM_198557	RNA binding motif protein 43
189	3836266	FOSB	0.582167	7.97109	6.0132	1.64725e-07	1.42448e-05	7.14755	FOSB _3836266	NM_006732	FBJ murine osteosarcoma viral oncogene homolog B
190	2383356	ADCK3	-0.543045	7.73728	-6.01225	1.65303e-07	1.42448e-05	7.14417	ADCK3 _2383356	NM_020247	aarF domain containing kinase 3
191	3724360	GOSR2	0.524185	9.0193	6.00686	1.68617e-07	1.44543e-05	7.12503	GOSR2 _3724360	NM_004287	golgi SNAP receptor complex member 2
192	3588062	PGBD4	0.425067	7.91502	6.00455	1.70063e-07	1.45023e-05	7.1168	PGBD4 _3588062	NM_152595	piggyBac transposable element derived 4
193	3564872	GNPNAT1	0.675703	9.40155	5.98421	1.83295e-07	1.55497e-05	7.04456	GNPNAT1 _3564872	NM_198066	glucosamine-phosphate N-acetyltransferase 1
194	2407478	FHL3	0.669356	8.63663	5.97698	1.88244e-07	1.5847e-05	7.01887	FHL3 _2407478	NM_004468	four and a half LIM domains 3
195	2926969	PDE7B	-1.18082	7.6264	-5.97553	1.89256e-07	1.5847e-05	7.0137	PDE7B _2926969	NM_018945	phosphodiesterase 7B
196	2479433	PLEKHH2	0.863089	6.81021	5.97488	1.89704e-07	1.5847e-05	7.01142	PLEKHH2 _2479433	NM_172069	pleckstrin homology domain containing, family H (with MyTH4 domain) member 2
197	2689286	KIAA1407	-0.416827	5.82952	-5.97348	1.90684e-07	1.58481e-05	7.00645	KIAA1407 _2689286	AK302488	KIAA1407
198	2791197	PDGFC	0.973446	7.86508	5.97151	1.92073e-07	1.58829e-05	6.99946	PDGFC _2791197	NR_036641	platelet derived growth factor C
199	2609870	BRPF1	0.343176	8.1064	5.9665	1.95649e-07	1.60973e-05	6.98167	BRPF1 _2609870	NM_001003694	bromodomain and PHD finger containing, 1
200	3389954	SLN	2.38643	7.41743	5.95481	2.04259e-07	1.67217e-05	6.94016	SLN _3389954	NM_003063	sarcolipin
201	3652489	POLR3E	0.349447	8.42995	5.95272	2.05836e-07	1.67669e-05	6.93274	POLR3E _3652489	NM_018119	polymerase (RNA) III (DNA directed) polypeptide E (80kD)
202	3858285	TSHZ3	1.02139	9.22646	5.94249	2.13734e-07	1.73241e-05	6.89644	TSHZ3 _3858285	NM_020856	teashirt zinc finger homeobox 3
203	2354082	WDR3	0.609962	7.07281	5.93118	2.22817e-07	1.79714e-05	6.85633	WDR3 _2354082	NM_006784	WD repeat domain 3
204	3816264	DOT1L	0.363846	7.91653	5.92763	2.25741e-07	1.80659e-05	6.84376	DOT1L _3816264	NM_032482	DOT1-like, histone H3 methyltransferase (S. cerevisiae)
205	3591963	EIF3J	0.674275	8.54615	5.927	2.26265e-07	1.80659e-05	6.84152	EIF3J _3591963	NM_003758	eukaryotic translation initiation factor 3, subunit J
206	2324919	EPHB2	0.695306	8.39509	5.92576	2.273e-07	1.80659e-05	6.83713	EPHB2 _2324919	NM_017449	EPH receptor B2
207	3190151	SLC25A25	0.297558	6.99636	5.91424	2.37139e-07	1.87569e-05	6.79628	SLC25A25 _3190151	NM_001006641	solute carrier family 25 (mitochondrial carrier; phosphate carrier), member 25
208	3512449	NUFIP1	0.508658	7.40012	5.90587	2.44551e-07	1.92501e-05	6.76662	NUFIP1 _3512449	NM_012345	nuclear fragile X mental retardation protein interacting protein 1
209	3996667	DKC1	0.501531	7.79094	5.88884	2.6035e-07	2.03958e-05	6.70628	DKC1 _3996667	NM_001363	dyskeratosis congenita 1, dyskerin
210	3496916	GPR180	0.610138	8.35152	5.88641	2.62686e-07	2.04807e-05	6.69767	GPR180 _3496916	NM_180989	G protein-coupled receptor 180
211	3621728	FRMD5	0.969335	7.80747	5.87684	2.72088e-07	2.10862e-05	6.66378	FRMD5 _3621728	NM_032892	FERM domain containing 5
212	2893721	RIOK1	0.625135	7.25119	5.8759	2.73027e-07	2.10862e-05	6.66046	RIOK1 _2893721	NM_031480	RIO kinase 1 (yeast)
213	4047493	PCDH18	-1.09997	9.83614	-5.87314	2.75808e-07	2.12009e-05	6.6507	PCDH18 _4047493	NM_019035	protocadherin 18
214	2909167	TDRD6	-0.690895	6.32231	-5.8699	2.79112e-07	2.12773e-05	6.63922	TDRD6 _2909167	NM_001010870	tudor domain containing 6
215	3332548	CCDC86	0.464525	8.32849	5.86962	2.794e-07	2.12773e-05	6.63823	CCDC86 _3332548	NM_024098	coiled-coil domain containing 86
216	3196842	RFX3	-0.48046	6.11058	-5.86646	2.8266e-07	2.14259e-05	6.62705	RFX3 _3196842	NM_134428	regulatory factor X, 3 (influences HLA class II expression)
217	2899022	TRIM38	-0.525763	7.68472	-5.86223	2.87086e-07	2.15675e-05	6.61208	TRIM38 _2899022	NM_006355	tripartite motif-containing 38
218	2843619	HNRNPAB	0.537257	10.3038	5.86142	2.87932e-07	2.15675e-05	6.60924	HNRNPAB _2843619	NM_031266	heterogeneous nuclear ribonucleoprotein A/B
219	2409507	SLC6A9	0.654208	8.79669	5.86091	2.88481e-07	2.15675e-05	6.60741	SLC6A9 _2409507	NM_201649	solute carrier family 6 (neurotransmitter transporter, glycine), member 9
220	3808096	MEX3C	0.466751	9.80286	5.84875	3.01651e-07	2.24497e-05	6.56439	MEX3C _3808096	NM_016626	mex-3 homolog C (C. elegans)
221	3735478	SPHK1	0.617531	8.81992	5.84439	3.06511e-07	2.27081e-05	6.54899	SPHK1 _3735478	NM_182965	sphingosine kinase 1
222	2769063	USP46	0.524083	8.05965	5.82179	3.33014e-07	2.45606e-05	6.46908	USP46 _2769063	NM_022832	ubiquitin specific peptidase 46
223	3260937	C10orf2	0.540892	6.7181	5.81993	3.35283e-07	2.4617e-05	6.46254	C10orf2 _3260937	NM_001163812	chromosome 10 open reading frame 2
224	3175494	GCNT1	-0.945661	8.26481	-5.81233	3.44762e-07	2.52e-05	6.43568	GCNT1 _3175494	NM_001097634	glucosaminyl (N-acetyl) transferase 1, core 2
225	2873897	MARCH3	1.08335	10.029	5.81015	3.47527e-07	2.52892e-05	6.42799	MARCH3 _2873897	NM_178450	membrane-associated ring finger (C3HC4) 3
226	3443891	CLEC2B	-0.942369	4.92755	-5.80741	3.51033e-07	2.54313e-05	6.41832	CLEC2B _3443891	NM_005127	C-type lectin domain family 2, member B
227	2675763	RRP9	0.311809	8.08093	5.7958	3.66294e-07	2.64199e-05	6.37732	RRP9 _2675763	NM_004704	ribosomal RNA processing 9, small subunit (SSU) processome component, homolog (yeast)
228	3844035		1.07401	6.03963	5.79256	3.70669e-07	2.659e-05	6.36589	_3844035	---
229	2636726	QTRTD1	0.470798	7.35333	5.79102	3.72765e-07	2.659e-05	6.36045	QTRTD1 _2636726	NM_024638	queuine tRNA-ribosyltransferase domain containing 1
230	2444842	KIAA0040	1.02874	7.04761	5.79047	3.73524e-07	2.659e-05	6.35849	KIAA0040 _2444842	NM_001162893	KIAA0040
231	3410384	C12orf35	-0.716734	7.03655	-5.78851	3.76219e-07	2.65945e-05	6.35157	C12orf35 _3410384	NM_018169	chromosome 12 open reading frame 35
232	3537164	PELI2	-0.56842	8.12239	-5.78806	3.76835e-07	2.65945e-05	6.34999	PELI2 _3537164	NM_021255	pellino homolog 2 (Drosophila)
233	3041244	IL6	0.97364	6.51001	5.78126	3.86337e-07	2.71481e-05	6.326	IL6 _3041244	ENST00000404625	interleukin 6 (interferon, beta 2)
234	2486740	PNO1	0.663269	7.23793	5.77888	3.89722e-07	2.72689e-05	6.3176	PNO1 _2486740	NM_020143	partner of NOB1 homolog (S. cerevisiae)
235	2880292	DPYSL3	0.594365	10.9153	5.77577	3.94192e-07	2.74643e-05	6.30662	DPYSL3 _2880292	NM_001197294	dihydropyrimidinase-like 3
236	3536663	MAPK1IP1L	0.343673	10.9832	5.76561	4.09128e-07	2.83841e-05	6.2708	MAPK1IP1L _3536663	NM_144578	mitogen-activated protein kinase 1 interacting protein 1-like
237	3129304	ZNF395	-0.434475	7.50711	-5.7559	4.23927e-07	2.92867e-05	6.23657	ZNF395 _3129304	NM_018660	zinc finger protein 395
238	3345142	FUT4	0.42923	7.89969	5.75274	4.28862e-07	2.95032e-05	6.22543	FUT4 _3345142	NM_002033	fucosyltransferase 4 (alpha (1,3) fucosyltransferase, myeloid-specific)
239	2927873	CCDC28A	-0.41932	6.88906	-5.74919	4.34469e-07	2.97639e-05	6.21292	CCDC28A _2927873	NM_015439	coiled-coil domain containing 28A
240	3864597	C19orf61	0.38571	8.62368	5.73248	4.61859e-07	3.15003e-05	6.15404	C19orf61 _3864597	NM_019108	chromosome 19 open reading frame 61
241	3430716	FICD	0.501515	8.57991	5.73136	4.63744e-07	3.15003e-05	6.15012	FICD _3430716	NM_007076	FIC domain containing
242	3838094	FTL	-0.807993	8.9151	-5.73028	4.65587e-07	3.15003e-05	6.1463	FTL _3838094	NM_000146	ferritin, light polypeptide
243	3513953	C13orf1	0.383459	7.93078	5.69957	5.20891e-07	3.50728e-05	6.03822	C13orf1 _3513953	NM_020456	chromosome 13 open reading frame 1
244	2331679	MFSD2A	0.710907	7.11333	5.69863	5.22676e-07	3.50728e-05	6.03493	MFSD2A _2331679	NM_001136493	major facilitator superfamily domain containing 2A
245	3844039		1.27862	5.39989	5.6973	5.25221e-07	3.50998e-05	6.03025	_3844039	---
246	3458837	METTL1	0.384491	7.49887	5.6942	5.31204e-07	3.5296e-05	6.01934	METTL1 _3458837	NM_005371	methyltransferase like 1
247	3389976	SLC35F2	0.863477	7.28101	5.69355	5.32468e-07	3.5296e-05	6.01705	SLC35F2 _3389976	NM_017515	solute carrier family 35, member F2
248	2770242	PPAT	0.655822	6.77186	5.69025	5.38925e-07	3.55799e-05	6.00545	PPAT _2770242	NM_002703	phosphoribosyl pyrophosphate amidotransferase
249	3517793	KLF12	-0.593558	8.60726	-5.6698	5.80711e-07	3.81847e-05	5.93356	KLF12 _3517793	NM_007249	Kruppel-like factor 12
250	3751323	MYO18A	-0.334503	8.19109	-5.65553	6.11733e-07	4.00636e-05	5.88346	MYO18A _3751323	NM_078471	myosin XVIIIA
251	3844033		0.862899	5.76413	5.64734	6.30285e-07	4.11141e-05	5.8547	_3844033	---
252	2398894	RCC2	0.422777	9.15772	5.64355	6.39045e-07	4.15202e-05	5.84141	RCC2 _2398894	NM_018715	regulator of chromosome condensation 2
253	2875348	IRF1	-0.502201	7.08806	-5.6228	6.89263e-07	4.46059e-05	5.76861	IRF1 _2875348	NM_002198	interferon regulatory factor 1
254	2908179	VEGFA	1.17278	9.80643	5.5953	7.61856e-07	4.91097e-05	5.67224	VEGFA _2908179	NM_001025366	vascular endothelial growth factor A
255	3299661	SLC16A12	-0.936042	6.04949	-5.59303	7.6817e-07	4.93225e-05	5.6643	SLC16A12 _3299661	NM_213606	solute carrier family 16, member 12 (monocarboxylic acid transporter 12)
256	2395177	ERRFI1	-0.975229	9.59937	-5.58601	7.88058e-07	5.04018e-05	5.63971	ERRFI1 _2395177	NM_018948	ERBB receptor feedback inhibitor 1
257	2567447	TBC1D8	-0.729849	7.22967	-5.58219	7.9906e-07	5.09067e-05	5.62637	TBC1D8 _2567447	NM_001102426	TBC1 domain family, member 8 (with GRAM domain)
258	3773241	TBC1D16	0.550595	9.4694	5.57921	8.07795e-07	5.12637e-05	5.6159	TBC1D16 _3773241	AL512709	TBC1 domain family, member 16
259	3927446	ADAMTS1	-0.858353	10.3201	-5.56686	8.44879e-07	5.3359e-05	5.57272	ADAMTS1 _3927446	NM_006988	ADAM metallopeptidase with thrombospondin type 1 motif, 1
260	3474228	RAB35	0.30003	9.0307	5.56606	8.4733e-07	5.3359e-05	5.56993	RAB35 _3474228	NM_006861	RAB35, member RAS oncogene family
261	3703164	COX4NB	0.298144	8.32859	5.55704	8.75577e-07	5.49265e-05	5.53838	COX4NB _3703164	NM_006067	COX4 neighbor
262	2528275	FAM134A	-0.272089	8.83653	-5.55578	8.79607e-07	5.49687e-05	5.53397	FAM134A _2528275	NM_024293	family with sequence similarity 134, member A
263	3687452	YPEL3	-0.472016	8.59968	-5.54731	9.07086e-07	5.64704e-05	5.50437	YPEL3 _3687452	NM_031477	yippee-like 3 (Drosophila)
264	3086100	GATA4	-0.845125	8.90653	-5.54111	9.27766e-07	5.74979e-05	5.48269	GATA4 _3086100	NM_002052	GATA binding protein 4
265	2766893	APBB2	0.48292	10.5734	5.54026	9.30613e-07	5.74979e-05	5.47974	APBB2 _2766893	NM_004307	amyloid beta (A4) precursor protein-binding, family B, member 2
266	2788366	ZNF827	0.504574	8.78134	5.5371	9.41355e-07	5.79429e-05	5.4687	ZNF827 _2788366	NM_178835	zinc finger protein 827
267	2407191	GNL2	0.535593	9.11184	5.5325	9.57221e-07	5.86988e-05	5.45262	GNL2 _2407191	NM_013285	guanine nucleotide binding protein-like 2 (nucleolar)
268	2960903	EEF1A1	0.47721	7.76963	5.50171	1.07036e-06	6.53916e-05	5.34518	EEF1A1 _2960903	NM_001402	eukaryotic translation elongation factor 1 alpha 1
269	2930243	SASH1	-0.547144	8.85232	-5.45867	1.25099e-06	7.59381e-05	5.19523	SASH1 _2930243	NM_015278	SAM and SH3 domain containing 1
270	2987038	GPER	-0.450949	7.96488	-5.45839	1.25226e-06	7.59381e-05	5.19426	GPER _2987038	NM_001039966	G protein-coupled estrogen receptor 1
271	2461999	LYST	-0.703857	7.07997	-5.45605	1.26292e-06	7.63018e-05	5.18611	LYST _2461999	NM_000081	lysosomal trafficking regulator
272	3784344	MAPRE2	-0.499119	8.94769	-5.44792	1.30062e-06	7.81141e-05	5.15783	MAPRE2 _3784344	NM_014268	microtubule-associated protein, RP/EB family, member 2
273	3251298	CHST3	0.606797	8.80421	5.44753	1.30246e-06	7.81141e-05	5.15647	CHST3 _3251298	NM_004273	carbohydrate (chondroitin 6) sulfotransferase 3
274	3258772	TMEM20	0.411799	6.53857	5.44111	1.33303e-06	7.96561e-05	5.13416	TMEM20 _3258772	NM_001134658	transmembrane protein 20
275	3094611	LETM2	-0.570559	6.7711	-5.4346	1.3648e-06	8.12575e-05	5.11153	LETM2 _3094611	NM_144652	leucine zipper-EF-hand containing transmembrane protein 2
276	3748957	ALDH3A1	-0.962555	7.99612	-5.43275	1.37394e-06	8.15058e-05	5.10511	ALDH3A1 _3748957	NM_000691	aldehyde dehydrogenase 3 family, member A1
277	3819474	ANGPTL4	1.29462	7.9256	5.42999	1.38773e-06	8.20264e-05	5.09551	ANGPTL4 _3819474	NM_139314	angiopoietin-like 4
278	3062082	PDK4	-1.40492	7.15614	-5.40105	1.54073e-06	9.07422e-05	4.99499	PDK4 _3062082	NM_002612	pyruvate dehydrogenase kinase, isozyme 4
279	2894663	PAK1IP1	0.592667	8.32591	5.39987	1.54727e-06	9.07851e-05	4.99092	PAK1IP1 _2894663	NM_017906	PAK1 interacting protein 1
280	3918104	C21orf63	-0.449357	7.34246	-5.39893	1.55255e-06	9.07851e-05	4.98765	C21orf63 _3918104	NM_058187	chromosome 21 open reading frame 63
281	3955875	TFIP11	0.227577	7.63984	5.39264	1.58821e-06	9.25399e-05	4.96582	TFIP11 _3955875	NM_001008697	tuftelin interacting protein 11
282	2431112	NOTCH2	0.527188	9.83317	5.39144	1.59507e-06	9.26102e-05	4.96168	NOTCH2 _2431112	NM_024408	notch 2
283	3373893	SLC43A1	-0.571803	7.70925	-5.38808	1.61453e-06	9.34091e-05	4.95002	SLC43A1 _3373893	NM_003627	solute carrier family 43, member 1
284	2883440	ADAM19	0.652489	8.18997	5.38702	1.62074e-06	9.34381e-05	4.94634	ADAM19 _2883440	NM_033274	ADAM metallopeptidase domain 19
285	2522616	CFLAR	-0.641975	8.81641	-5.38009	1.66174e-06	9.54655e-05	4.92233	CFLAR _2522616	NM_003879	CASP8 and FADD-like apoptosis regulator
286	3579501	SLC25A29	-0.392286	8.3133	-5.3753	1.69074e-06	9.67918e-05	4.90571	SLC25A29 _3579501	NM_001039355	solute carrier family 25, member 29
287	3665288	E2F4	0.378913	8.75819	5.36915	1.72863e-06	9.86164e-05	4.88441	E2F4 _3665288	NM_001950	E2F transcription factor 4, p107/p130-binding
288	3258477	PLCE1	0.819341	7.35707	5.36576	1.74988e-06	9.9482e-05	4.87267	PLCE1 _3258477	NM_016341	phospholipase C, epsilon 1
289	2573786	MKI67IP	0.528314	8.41542	5.35814	1.79864e-06	0.0001019	4.84627	MKI67IP _2573786	NM_032390	MKI67 (FHA domain) interacting nucleolar phosphoprotein
290	2824198	APC	0.88166	7.81513	5.35686	1.80694e-06	0.000102017	4.84185	APC _2824198	NM_001127511	adenomatous polyposis coli
291	3409364	KLHDC5	0.34979	8.3943	5.35412	1.82487e-06	0.000102432	4.83236	KLHDC5 _3409364	NM_020782	kelch domain containing 5
292	3066496	ATXN7L1	-0.279305	7.27693	-5.35383	1.8268e-06	0.000102432	4.83134	ATXN7L1 _3066496	NM_020725	ataxin 7-like 1
293	3434726	P2RX7	-1.03714	6.40756	-5.35116	1.84444e-06	0.000102929	4.82211	P2RX7 _3434726	NR_033948	purinergic receptor P2X, ligand-gated ion channel, 7
294	3577277	BTBD7	0.342362	8.14408	5.35056	1.84844e-06	0.000102929	4.82003	BTBD7 _3577277	NM_001002860	BTB (POZ) domain containing 7
295	4019465	NKRF	0.303605	5.98091	5.34965	1.85452e-06	0.000102929	4.81688	NKRF _4019465	NM_001173487	NFKB repressing factor
296	2503200	RALB	0.53929	9.73231	5.33841	1.93111e-06	0.000106818	4.778	RALB _2503200	NM_002881	v-ral simian leukemia viral oncogene homolog B (ras related; GTP binding protein)
297	2358993	TUFT1	1.04132	7.76423	5.33727	1.93908e-06	0.000106898	4.77404	TUFT1 _2358993	NM_020127	tuftelin 1
298	3919033	SLC5A3	-0.916775	9.4216	-5.33619	1.94661e-06	0.000106953	4.77032	SLC5A3 _3919033	NM_006933	solute carrier family 5 (sodium/myo-inositol cotransporter), member 3
299	3101629	ADHFE1	-0.797993	6.97177	-5.32618	2.01805e-06	0.000110507	4.7357	ADHFE1 _3101629	NM_144650	alcohol dehydrogenase, iron containing, 1
300	3920066		0.927141	7.07952	5.3103	2.13667e-06	0.000116612	4.68085	_3920066	---
301	3371339	PHF21A	-0.703348	9.2851	-5.30714	2.16106e-06	0.000117551	4.66995	PHF21A _3371339	NM_001101802	PHD finger protein 21A
302	2826064	SRFBP1	0.633469	7.91536	5.30188	2.20233e-06	0.0001194	4.65178	SRFBP1 _2826064	NM_152546	serum response factor binding protein 1
303	3479438	CHFR	0.293472	8.22529	5.29891	2.22595e-06	0.000120282	4.64153	CHFR _3479438	NM_001161344	checkpoint with forkhead and ring finger domains
304	3285119	FZD8	0.679301	9.02115	5.29088	2.29111e-06	0.000123252	4.61383	FZD8 _3285119	NM_031866	frizzled homolog 8 (Drosophila)
305	3846507	DAPK3	0.399633	8.51682	5.29029	2.29597e-06	0.000123252	4.61179	DAPK3 _3846507	NM_001348	death-associated protein kinase 3
306	3093259	MAK16	0.669331	8.08713	5.28854	2.31044e-06	0.000123624	4.60576	MAK16 _3093259	NM_032509	MAK16 homolog (S. cerevisiae)
307	2682436	RYBP	0.543431	7.69727	5.27962	2.38564e-06	0.000127232	4.575	RYBP _2682436	NM_012234	RING1 and YY1 binding protein
308	2521556	MARS2	0.4193	6.22494	5.27364	2.43742e-06	0.000129564	4.55439	MARS2 _2521556	NM_138395	methionyl-tRNA synthetase 2, mitochondrial
309	3957224	TBC1D10A	0.344691	8.70756	5.27257	2.4468e-06	0.000129564	4.5507	TBC1D10A _3957224	NM_031937	TBC1 domain family, member 10A
310	2742109	FGF2	0.826767	10.1475	5.27185	2.45311e-06	0.000129564	4.54823	FGF2 _2742109	NM_002006	fibroblast growth factor 2 (basic)
311	2881521	RBM22	0.477503	8.40294	5.26901	2.47825e-06	0.000130471	4.53844	RBM22 _2881521	NM_018047	RNA binding motif protein 22
312	2624074	GNL3	0.520673	8.69347	5.26627	2.50274e-06	0.000131267	4.529	GNL3 _2624074	NM_206825	guanine nucleotide binding protein-like 3 (nucleolar)
313	2345286	LMO4	0.67165	8.21526	5.26553	2.50942e-06	0.000131267	4.52644	LMO4 _2345286	NM_006769	LIM domain only 4
314	2934521	SLC22A3	1.2423	7.51421	5.25971	2.56237e-06	0.00013361	4.50639	SLC22A3 _2934521	NM_021977	solute carrier family 22 (extraneuronal monoamine transporter), member 3
315	2685776	MINA	0.442845	7.57485	5.25553	2.601e-06	0.000135194	4.49203	MINA _2685776	NM_001042533	MYC induced nuclear antigen
316	3040175	PRPS1L1	0.5648	4.85832	5.25192	2.63495e-06	0.000136337	4.47958	PRPS1L1 _3040175	NM_175886	phosphoribosyl pyrophosphate synthetase 1-like 1
317	2351063	CSF1	-0.616833	9.36119	-5.25142	2.63964e-06	0.000136337	4.47787	CSF1 _2351063	NM_000757	colony stimulating factor 1 (macrophage)
318	3543619	C14orf169	0.289504	8.10881	5.24353	2.71538e-06	0.000139808	4.45072	C14orf169 _3543619	NM_024644	chromosome 14 open reading frame 169
319	3896078	SLC23A2	-0.420753	8.53021	-5.24129	2.73723e-06	0.000140491	4.44302	SLC23A2 _3896078	NM_005116	solute carrier family 23 (nucleobase transporters), member 2
320	2681753	FOXP1	0.522191	9.76413	5.23535	2.79617e-06	0.000143068	4.42257	FOXP1 _2681753	NM_032682	forkhead box P1
321	3089285	POLR3D	0.473793	8.82901	5.23381	2.81166e-06	0.000143412	4.41727	POLR3D _3089285	NM_001722	polymerase (RNA) III (DNA directed) polypeptide D, 44kDa
322	2330289	MAP7D1	0.258829	9.37139	5.227	2.881e-06	0.000146493	4.39389	MAP7D1 _2330289	NM_018067	MAP7 domain containing 1
323	3560711	BAZ1A	0.687959	8.13542	5.22572	2.89425e-06	0.000146711	4.38949	BAZ1A _3560711	NM_013448	bromodomain adjacent to zinc finger domain, 1A
324	3164914	MTAP	0.462735	7.3763	5.21739	2.98191e-06	0.000150688	4.36085	MTAP _3164914	NM_002451	methylthioadenosine phosphorylase
325	3956589	XBP1	0.562354	10.536	5.21188	3.04126e-06	0.000153214	4.34194	XBP1 _3956589	NM_005080	X-box binding protein 1
326	3978453	GNL3L	0.3364	8.96426	5.20918	3.07074e-06	0.000154225	4.33268	GNL3L _3978453	NM_001184819	guanine nucleotide binding protein-like 3 (nucleolar)-like
327	2329266	ZNF362	0.514955	8.77557	5.20635	3.102e-06	0.000155302	4.32296	ZNF362 _2329266	NM_152493	zinc finger protein 362
328	2599993	ABCB6	-0.349231	7.45767	-5.20553	3.11116e-06	0.000155302	4.32013	ABCB6 _2599993	NM_005689	ATP-binding cassette, sub-family B (MDR/TAP), member 6
329	2711818	LSG1	0.533529	8.80553	5.20193	3.15148e-06	0.000156836	4.30778	LSG1 _2711818	NM_018385	large subunit GTPase 1 homolog (S. cerevisiae)
330	3129588	KIF13B	-0.681829	7.77137	-5.19763	3.20035e-06	0.000158786	4.29301	KIF13B _3129588	NM_015254	kinesin family member 13B
331	2895244	EDN1	1.6224	8.72288	5.19663	3.21178e-06	0.000158871	4.28959	EDN1 _2895244	NM_001955	endothelin 1
332	2410158	TESK2	-0.553613	7.15507	-5.19086	3.27869e-06	0.000161693	4.26981	TESK2 _2410158	NM_007170	testis-specific kinase 2
333	2962767	PGM3	0.70325	9.63199	5.18896	3.30106e-06	0.000162307	4.26328	PGM3 _2962767	NM_015599	phosphoglucomutase 3
334	4023467	ARHGEF6	0.787994	7.2236	5.15778	3.6899e-06	0.000180882	4.15646	ARHGEF6 _4023467	NM_004840	Rac/Cdc42 guanine nucleotide exchange factor (GEF) 6
335	3250990	UNC5B	0.404125	9.26603	5.15488	3.72818e-06	0.000182096	4.14656	UNC5B _3250990	NM_170744	unc-5 homolog B (C. elegans)
336	3257031	STAMBPL1	-0.820085	6.40855	-5.15387	3.74172e-06	0.000182096	4.14308	STAMBPL1 _3257031	NM_020799	STAM binding protein-like 1
337	2953435	C6orf130	-0.492449	7.07827	-5.15282	3.75569e-06	0.000182096	4.13951	C6orf130 _2953435	AK290939	chromosome 6 open reading frame 130
338	2835531	NDST1	0.472463	10.0744	5.15256	3.75914e-06	0.000182096	4.13863	NDST1 _2835531	NM_001543	N-deacetylase/N-sulfotransferase (heparan glucosaminyl) 1
339	3214926	IPPK	0.269057	8.10742	5.15102	3.77988e-06	0.00018256	4.13335	IPPK _3214926	NM_022755	inositol 1,3,4,5,6-pentakisphosphate 2-kinase
340	3714068	ALDH3A2	-0.812835	9.43599	-5.14119	3.91473e-06	0.000188517	4.09973	ALDH3A2 _3714068	NM_001031806	aldehyde dehydrogenase 3 family, member A2
341	2903075	PPT2	-0.334501	7.40344	-5.13338	4.02526e-06	0.000193272	4.07303	PPT2 _2903075	NM_005155	palmitoyl-protein thioesterase 2
342	3944243	APOL6	-0.727468	7.30138	-5.12873	4.09243e-06	0.000195922	4.05716	APOL6 _3944243	NM_030641	apolipoprotein L, 6
343	2882897	GEMIN5	0.415772	8.05035	5.12679	4.12093e-06	0.000196711	4.0505	GEMIN5 _2882897	NM_015465	gem (nuclear organelle) associated protein 5
344	3764872	PTRH2	0.676816	8.88857	5.12317	4.17439e-06	0.000198684	4.03814	PTRH2 _3764872	NM_016077	peptidyl-tRNA hydrolase 2
345	2327603	GMEB1	0.333606	8.10419	5.11773	4.25593e-06	0.000201978	4.01959	GMEB1 _2327603	NM_006582	glucocorticoid modulatory element binding protein 1
346	2757427	LETM1	0.335401	8.05487	5.10508	4.45192e-06	0.000210669	3.97643	LETM1 _2757427	NM_012318	leucine zipper-EF-hand containing transmembrane protein 1
347	3124180	PINX1	0.294942	6.97382	5.10256	4.49216e-06	0.00021196	3.9678	PINX1 _3124180	NM_017884	PIN2/TERF1 interacting, telomerase inhibitor 1
348	2848265	CMBL	-0.578925	8.42053	-5.10083	4.51983e-06	0.000212653	3.96191	CMBL _2848265	NM_138809	carboxymethylenebutenolidase homolog (Pseudomonas)
349	3922975	PKNOX1	0.357523	7.84566	5.09013	4.69516e-06	0.000220269	3.92543	PKNOX1 _3922975	NM_004571	PBX/knotted 1 homeobox 1
350	3869847	ZNF468	0.593842	5.74295	5.08679	4.75121e-06	0.000222262	3.91405	ZNF468 _3869847	NM_199132	zinc finger protein 468
351	3646000	DNASE1	-0.251603	6.62047	-5.08587	4.76682e-06	0.000222356	3.91091	DNASE1 _3646000	NM_005223	deoxyribonuclease I
352	3505319	SACS	0.737011	8.8209	5.08153	4.84076e-06	0.000225164	3.89615	SACS _3505319	NM_014363	spastic ataxia of Charlevoix-Saguenay (sacsin)
353	3842675	ZNF542	0.421668	7.05945	5.0499	5.41615e-06	0.000251214	3.78851	ZNF542 _3842675	NR_033418	zinc finger protein 542
354	3980170	EFNB1	-0.483497	8.51681	-5.04338	5.54283e-06	0.000256275	3.76636	EFNB1 _3980170	NM_004429	ephrin-B1
355	3617312	SLC12A6	-0.532485	8.48639	-5.04268	5.55657e-06	0.000256275	3.76399	SLC12A6 _3617312	NM_001042496	solute carrier family 12 (potassium/chloride transporters), member 6
356	3617719	ACTC1	0.865289	5.92543	5.04124	5.58501e-06	0.000256863	3.7591	ACTC1 _3617719	NM_005159	actin, alpha, cardiac muscle 1
357	2765590	ARAP2	0.345729	4.27707	5.04018	5.60606e-06	0.000257109	3.75549	ARAP2 _2765590	NM_015230	ArfGAP with RhoGAP domain, ankyrin repeat and PH domain 2
358	3214984	BICD2	0.276053	7.79066	5.03568	5.69606e-06	0.000259808	3.74023	BICD2 _3214984	NM_001003800	bicaudal D homolog 2 (Drosophila)
359	2908052	POLR1C	0.370129	7.58322	5.03565	5.69665e-06	0.000259808	3.74013	POLR1C _2908052	NM_203290	polymerase (RNA) I polypeptide C, 30kDa
360	2403158	AHDC1	-0.321607	8.71433	-5.0321	5.76886e-06	0.000262371	3.72806	AHDC1 _2403158	NM_001029882	AT hook, DNA binding motif, containing 1
361	3908149	ZMYND8	-0.685081	8.83613	-5.0292	5.82835e-06	0.000264342	3.71823	ZMYND8 _3908149	NM_183047	zinc finger, MYND-type containing 8
362	3393993	BCL9L	0.352978	8.86395	5.02701	5.8739e-06	0.000265672	3.71078	BCL9L _3393993	NM_182557	B-cell CLL/lymphoma 9-like
363	3471300	PPTC7	0.345028	8.09085	5.01402	6.15026e-06	0.000277406	3.66673	PPTC7 _3471300	NM_139283	PTC7 protein phosphatase homolog (S. cerevisiae)
364	3671935	CRISPLD2	0.841941	7.1444	4.9989	6.48829e-06	0.000291848	3.61548	CRISPLD2 _3671935	NM_031476	cysteine-rich secretory protein LCCL domain containing 2
365	2796951	PDLIM3	0.960268	8.8596	4.99628	6.54856e-06	0.000293752	3.60663	PDLIM3 _2796951	NM_014476	PDZ and LIM domain 3
366	3190366	SLC27A4	0.338521	8.56452	4.99101	6.67163e-06	0.000298455	3.5888	SLC27A4 _3190366	NM_005094	solute carrier family 27 (fatty acid transporter), member 4
367	3636522	HDGFRP3	0.643267	9.30451	4.99011	6.69301e-06	0.000298596	3.58573	HDGFRP3 _3636522	NM_016073	hepatoma-derived growth factor, related protein 3
368	3446137	LMO3	-1.17717	7.37225	-4.98732	6.75921e-06	0.00030073	3.57631	LMO3 _3446137	NM_018640	LIM domain only 3 (rhombotin-like 2)
369	3957790	PIK3IP1	-0.630271	7.75401	-4.97866	6.96938e-06	0.00030924	3.54698	PIK3IP1 _3957790	NM_052880	phosphoinositide-3-kinase interacting protein 1
370	3580791	BAG5	0.377543	7.30179	4.96942	7.20037e-06	0.000318626	3.51576	BAG5 _3580791	NM_001015049	BCL2-associated athanogene 5
371	3018866	DNAJB9	0.590685	7.90112	4.95887	7.47356e-06	0.00032896	3.48011	DNAJB9 _3018866	NM_012328	DnaJ (Hsp40) homolog, subfamily B, member 9
372	2523213	BMPR2	0.681928	9.57742	4.95835	7.4873e-06	0.00032896	3.47835	BMPR2 _2523213	NM_001204	bone morphogenetic protein receptor, type II (serine/threonine kinase)
373	3416996	MMP19	-0.44117	8.38576	-4.95809	7.49418e-06	0.00032896	3.47747	MMP19 _3416996	NM_002429	matrix metallopeptidase 19
374	3427876	APAF1	0.582795	7.44757	4.95199	7.65702e-06	0.00033521	3.45689	APAF1 _3427876	NM_181861	apoptotic peptidase activating factor 1
375	3283613	ZNF438	-0.424347	6.86583	-4.94128	7.9518e-06	0.000346475	3.42073	ZNF438 _3283613	NM_001143770	zinc finger protein 438
376	2880463	C5orf46	1.61347	6.60883	4.9411	7.95667e-06	0.000346475	3.42014	C5orf46 _2880463	NM_206966	chromosome 5 open reading frame 46
377	2880679	SH3TC2	-0.415459	6.40382	-4.93643	8.08859e-06	0.000351285	3.4044	SH3TC2 _2880679	NM_024577	SH3 domain and tetratricopeptide repeats 2
378	2346657	BTBD8	-0.517809	5.52517	-4.93512	8.12624e-06	0.000351819	3.39996	BTBD8 _2346657	NM_183242	BTB (POZ) domain containing 8
379	3237788	PLXDC2	0.727481	10.4097	4.9345	8.14385e-06	0.000351819	3.39789	PLXDC2 _3237788	NM_032812	plexin domain containing 2
380	3834651	ZNF526	0.353566	7.58404	4.93257	8.19937e-06	0.000353285	3.39139	ZNF526 _3834651	NM_133444	zinc finger protein 526
381	2589929	SESTD1	-0.606184	8.69438	-4.91618	8.68648e-06	0.000373291	3.33615	SESTD1 _2589929	NM_178123	SEC14 and spectrin domains 1
382	3227159	FNBP1	-0.423794	8.61218	-4.91245	8.80122e-06	0.000376748	3.3236	FNBP1 _3227159	NM_015033	formin binding protein 1
383	3807491		0.73451	6.74101	4.91207	8.81295e-06	0.000376748	3.32232	_3807491	---
384	3165057	DMRTA1	0.491857	6.95508	4.90586	9.00748e-06	0.000384061	3.30143	DMRTA1 _3165057	NM_022160	DMRT-like family A1
385	2649824	SCHIP1	0.562629	8.45474	4.89785	9.26459e-06	0.000393998	3.2745	SCHIP1 _2649824	NM_014575	schwannomin interacting protein 1
386	3364751		0.521871	7.9502	4.89614	9.32049e-06	0.000395348	3.26875	_3364751	---
387	3811000	RNF152	0.928807	8.20257	4.89274	9.43246e-06	0.000399064	3.25732	RNF152 _3811000	NM_173557	ring finger protein 152
388	3260383	ENTPD7	0.654032	8.63781	4.89111	9.48674e-06	0.000400326	3.25183	ENTPD7 _3260383	NM_020354	ectonucleoside triphosphate diphosphohydrolase 7
389	3193339	RXRA	-0.335601	8.78135	-4.88559	9.67234e-06	0.000407109	3.23329	RXRA _3193339	NM_002957	retinoid X receptor, alpha
390	2759404	GRPEL1	0.498176	8.69255	4.88377	9.73447e-06	0.000408673	3.22717	GRPEL1 _2759404	NM_025196	GrpE-like 1, mitochondrial (E. coli)
391	2460189	PGBD5	0.586244	6.31156	4.88094	9.83139e-06	0.000411686	3.21769	PGBD5 _2460189	NM_024554	piggyBac transposable element derived 5
392	3196691	KIAA0020	0.693188	7.04179	4.87456	1.00543e-05	0.000419945	3.19625	KIAA0020 _3196691	NM_014878	KIAA0020
393	2982524	SLC22A2	0.385999	5.48723	4.87371	1.00842e-05	0.000420125	3.1934	SLC22A2 _2982524	NM_003058	solute carrier family 22 (organic cation transporter), member 2
394	2715440	RNF4	0.2429	9.30919	4.87121	1.01729e-05	0.000422743	3.18503	RNF4 _2715440	NM_001185009	ring finger protein 4
395	3725854		-0.632139	3.62881	-4.86503	1.03958e-05	0.00043091	3.1643	_3725854	---
396	2711610	LRRC15	1.21656	8.96746	4.86431	1.04221e-05	0.00043091	3.16188	LRRC15 _2711610	NM_001135057	leucine rich repeat containing 15
397	3400586	WNT5B	0.487905	7.13426	4.85552	1.07484e-05	0.000443285	3.13239	WNT5B _3400586	NM_032642	wingless-type MMTV integration site family, member 5B
398	2500838	POLR1B	0.498901	7.24355	4.84855	1.10139e-05	0.000452828	3.10906	POLR1B _2500838	NM_019014	polymerase (RNA) I polypeptide B, 128kDa
399	2434746	FAM63A	-0.526474	7.68825	-4.8466	1.10896e-05	0.000452828	3.10251	FAM63A _2434746	NM_018379	family with sequence similarity 63, member A
400	2549455	THUMPD2	0.496589	6.43412	4.84651	1.1093e-05	0.000452828	3.10222	THUMPD2 _2549455	NR_028102	THUMP domain containing 2
401	3092808	NRG1	0.787329	8.102	4.84638	1.1098e-05	0.000452828	3.10179	NRG1 _3092808	NM_013960	neuregulin 1
402	3908052	TP53RK	0.348774	8.12401	4.84586	1.11181e-05	0.000452828	3.10006	TP53RK _3908052	NM_033550	TP53 regulating kinase
403	3125116	DLC1	0.714743	8.36081	4.82719	1.1869e-05	0.000481664	3.03757	DLC1 _3125116	NM_182643	deleted in liver cancer 1
404	3630225		1.18535	4.8621	4.82638	1.19029e-05	0.000481664	3.03485	_3630225	---
405	2356115	TXNIP	-0.952462	10.3338	-4.8261	1.19144e-05	0.000481664	3.03392	TXNIP _2356115	NM_006472	thioredoxin interacting protein
406	3699634	TMEM231	0.287434	7.20277	4.81701	1.22991e-05	0.000495708	3.00354	TMEM231 _3699634	NM_001077419	transmembrane protein 231
407	3562671	KLHL28	0.372012	7.39777	4.81647	1.23223e-05	0.000495708	3.00174	KLHL28 _3562671	NM_017658	kelch-like 28 (Drosophila)
408	3708798	SENP3	0.311651	7.87477	4.81473	1.23975e-05	0.00049751	2.99592	SENP3 _3708798	NM_015670	SUMO1/sentrin/SMT3 specific peptidase 3
409	3624145	DMXL2	-0.519731	7.7101	-4.80792	1.26961e-05	0.000508248	2.97317	DMXL2 _3624145	NM_001174116	Dmx-like 2
410	2988882	AIMP2	0.444396	9.00321	4.80609	1.27775e-05	0.00051026	2.96706	AIMP2 _2988882	NM_006303	aminoacyl tRNA synthetase complex-interacting multifunctional protein 2
411	2969886	FYN	-0.698253	9.06362	-4.80451	1.2848e-05	0.000511826	2.96181	FYN _2969886	NM_002037	FYN oncogene related to SRC, FGR, YES
412	2488078	MPHOSPH10	0.458971	7.14225	4.80157	1.29808e-05	0.000515861	2.95198	MPHOSPH10 _2488078	NM_005791	M-phase phosphoprotein 10 (U3 small nucleolar ribonucleoprotein)
413	2333675		0.649882	6.59682	4.79979	1.30618e-05	0.000517823	2.94603	_2333675	---
414	3676685		0.347405	9.66171	4.79384	1.33357e-05	0.000527404	2.9262	_3676685	---
415	2361384	SLC25A44	0.312525	8.33926	4.79294	1.33778e-05	0.000527794	2.92319	SLC25A44 _2361384	NM_014655	solute carrier family 25, member 44
416	3858659	ANKRD27	0.385447	8.23488	4.78659	1.36774e-05	0.000538318	2.90202	ANKRD27 _3858659	NM_032139	ankyrin repeat domain 27 (VPS9 domain)
417	3888217	DDX27	0.20925	7.51352	4.78022	1.39845e-05	0.000549086	2.8808	DDX27 _3888217	NM_017895	DEAD (Asp-Glu-Ala-Asp) box polypeptide 27
418	3556454	SALL2	-0.35569	6.89084	-4.7741	1.42859e-05	0.000559577	2.86043	SALL2 _3556454	NM_005407	sal-like 2 (Drosophila)
419	3229529	CAMSAP1	0.316591	8.66628	4.77231	1.43755e-05	0.000561741	2.85446	CAMSAP1 _3229529	NM_015447	calmodulin regulated spectrin-associated protein 1
420	3568080	WDR89	0.381029	6.50087	4.76734	1.46264e-05	0.000570186	2.83793	WDR89 _3568080	NM_080666	WD repeat domain 89
421	3958658	LARGE	0.33294	8.16266	4.76581	1.47046e-05	0.000571872	2.83283	LARGE _3958658	NM_004737	like-glycosyltransferase
422	2905404	PIM1	0.655556	8.6997	4.76281	1.48595e-05	0.000576526	2.82282	PIM1 _2905404	NM_002648	pim-1 oncogene
423	3476457	NCOR2	0.27513	9.07299	4.75818	1.51009e-05	0.000584508	2.80743	NCOR2 _3476457	NM_006312	nuclear receptor corepressor 2
424	2674653	GMPPB	0.296969	7.86535	4.74856	1.56147e-05	0.000602969	2.77547	GMPPB _2674653	NM_013334	GDP-mannose pyrophosphorylase B
425	2360257	IL6R	-0.498261	7.13444	-4.74786	1.56527e-05	0.000603017	2.77314	IL6R _2360257	NM_000565	interleukin 6 receptor
426	3256221	AGAP11	-1.16792	5.50266	-4.74496	1.58113e-05	0.000607697	2.76351	AGAP11 _3256221	NM_133447	ankyrin repeat and GTPase domain Arf GTPase activating protein 11
427	3364753		0.446293	6.51604	4.74059	1.60538e-05	0.000614842	2.74898	_3364753	---
428	2859601	ADAMTS6	0.748128	7.05445	4.74025	1.60723e-05	0.000614842	2.74788	ADAMTS6 _2859601	NM_197941	ADAM metallopeptidase with thrombospondin type 1 motif, 6
429	2835662	C5orf62	0.705386	9.21364	4.73582	1.63218e-05	0.000621745	2.73317	C5orf62 _2835662	NM_032947	chromosome 5 open reading frame 62
430	3191113	PRRX2	0.398932	8.54266	4.7357	1.63287e-05	0.000621745	2.73276	PRRX2 _3191113	NM_016307	paired related homeobox 2
431	3430552	PWP1	0.322142	9.5337	4.73416	1.64164e-05	0.000623632	2.72765	PWP1 _3430552	NM_007062	PWP1 homolog (S. cerevisiae)
432	3008019	ELN	1.19836	9.78073	4.73336	1.6462e-05	0.000623918	2.725	ELN _3008019	NM_000501	elastin
433	2664452	ANKRD28	-0.577365	8.32791	-4.72184	1.71345e-05	0.000647904	2.68677	ANKRD28 _2664452	NM_001195098	ankyrin repeat domain 28
434	2330687	ZC3H12A	0.785119	8.03246	4.71892	1.7309e-05	0.000652995	2.67709	ZC3H12A _2330687	NM_025079	zinc finger CCCH-type containing 12A
435	3873699	STK35	0.256399	7.96946	4.71806	1.73606e-05	0.000653435	2.67425	STK35 _3873699	NM_080836	serine/threonine kinase 35
436	4027370	SLC10A3	0.286825	9.12416	4.70828	1.796e-05	0.000674448	2.64184	SLC10A3 _4027370	NM_019848	solute carrier family 10 (sodium/bile acid cotransporter family), member 3
437	4021433	ELF4	0.497057	7.96442	4.70538	1.81417e-05	0.000679584	2.63223	ELF4 _4021433	NM_001421	E74-like factor 4 (ets domain transcription factor)
438	2748061	TRIM2	-0.670433	8.16146	-4.70477	1.81798e-05	0.000679584	2.63023	TRIM2 _2748061	NM_015271	tripartite motif-containing 2
439	3209384	TMEM2	0.766918	8.30287	4.70354	1.82576e-05	0.000680936	2.62615	TMEM2 _3209384	NM_013390	transmembrane protein 2
440	3230141	NOTCH1	-0.378757	8.40325	-4.69631	1.87206e-05	0.000696336	2.60224	NOTCH1 _3230141	NM_017617	notch 1
441	2527786	CTDSP1	-0.231074	9.42419	-4.69578	1.87555e-05	0.000696336	2.60047	CTDSP1 _2527786	NM_021198	CTD (carboxy-terminal domain, RNA polymerase II, polypeptide A) small phosphatase 1
442	3757433	ACLY	0.394193	10.7442	4.69416	1.88606e-05	0.000698654	2.59513	ACLY _3757433	NM_001096	ATP citrate lyase
443	3456353	CALCOCO1	-0.545996	9.10162	-4.69339	1.89116e-05	0.000698959	2.59256	CALCOCO1 _3456353	NM_020898	calcium binding and coiled-coil domain 1
444	3370269	LRRC4C	0.629862	6.0203	4.68803	1.92654e-05	0.000710433	2.57486	LRRC4C _3370269	NM_020929	leucine rich repeat containing 4C
445	3468743	NT5DC3	0.624817	7.68549	4.68166	1.96952e-05	0.000723269	2.55381	NT5DC3 _3468743	NM_001031701	5'-nucleotidase domain containing 3
446	3203753	UBAP2	0.275192	8.96552	4.68157	1.97018e-05	0.000723269	2.55349	UBAP2 _3203753	NM_018449	ubiquitin associated protein 2
447	2635906	PHLDB2	-0.674549	8.08831	-4.67403	2.02223e-05	0.000740714	2.5286	PHLDB2 _2635906	NM_001134438	pleckstrin homology-like domain, family B, member 2
448	2665199	SATB1	-0.832443	7.28194	-4.67241	2.03358e-05	0.000743209	2.52326	SATB1 _2665199	NM_001195470	SATB homeobox 1
449	3942681	SMTN	0.406668	8.91709	4.66965	2.05308e-05	0.000748667	2.51415	SMTN _3942681	NM_134269	smoothelin
450	3121023	C8orf33	0.380597	8.92152	4.66885	2.05882e-05	0.00074909	2.51149	C8orf33 _3121023	NM_023080	chromosome 8 open reading frame 33
451	3365525	SPTY2D1	0.418905	6.21014	4.65338	2.17188e-05	0.000788473	2.46048	SPTY2D1 _3365525	NM_194285	SPT2, Suppressor of Ty, domain containing 1 (S. cerevisiae)
452	3089597	KIAA1967	0.220347	8.3301	4.65267	2.17724e-05	0.000788672	2.45813	KIAA1967 _3089597	NR_033902	KIAA1967
453	2378180	C1orf107	0.481683	8.91177	4.65105	2.18944e-05	0.000789887	2.4528	C1orf107 _2378180	NM_014388	chromosome 1 open reading frame 107
454	3777263	ARHGAP28	-1.22742	6.92385	-4.65042	2.1942e-05	0.000789887	2.45073	ARHGAP28 _3777263	NM_001010000	Rho GTPase activating protein 28
455	2878347	SRA1	0.327806	8.26172	4.64986	2.19844e-05	0.000789887	2.44889	SRA1 _2878347	NM_001035235	steroid receptor RNA activator 1
456	2409770	TMEM53	-0.363413	8.56191	-4.64967	2.19989e-05	0.000789887	2.44826	TMEM53 _2409770	NM_024587	transmembrane protein 53
457	3233605	PFKFB3	0.488167	8.75326	4.64143	2.26335e-05	0.000810894	2.42113	PFKFB3 _3233605	NM_004566	6-phosphofructo-2-kinase/fructose-2,6-biphosphatase 3
458	3189110	GAPVD1	0.379091	7.87723	4.64057	2.27012e-05	0.000811541	2.41828	GAPVD1 _3189110	NM_015635	GTPase activating protein and VPS9 domains 1
459	3425108	C12orf29	0.452832	7.98881	4.63565	2.30895e-05	0.000822457	2.4021	C12orf29 _3425108	NM_001009894	chromosome 12 open reading frame 29
460	2331903	ZNF643	0.618176	7.39084	4.63543	2.3107e-05	0.000822457	2.40138	ZNF643 _2331903	NM_023070	zinc finger protein 643
461	2469157	GRHL1	0.413058	5.60946	4.63332	2.32764e-05	0.000826689	2.39442	GRHL1 _2469157	NM_198182	grainyhead-like 1 (Drosophila)
462	3347831	DDX10	0.673223	8.3047	4.63057	2.34977e-05	0.000832745	2.38539	DDX10 _3347831	NM_004398	DEAD (Asp-Glu-Ala-Asp) box polypeptide 10
463	3123675	PPP1R3B	0.62824	7.35943	4.62778	2.37249e-05	0.000838978	2.37621	PPP1R3B _3123675	NM_024607	protein phosphatase 1, regulatory (inhibitor) subunit 3B
464	3738969	FOXK2	0.247765	9.74821	4.61788	2.45484e-05	0.000866231	2.34367	FOXK2 _3738969	NM_004514	forkhead box K2
465	2438482	ISG20L2	0.422936	8.99297	4.6166	2.46574e-05	0.000868205	2.33945	ISG20L2 _2438482	NM_030980	interferon stimulated exonuclease gene 20kDa-like 2
466	3347431	ELMOD1	0.90096	5.07516	4.61491	2.48009e-05	0.000870025	2.33391	ELMOD1 _3347431	NM_018712	ELMO/CED-12 domain containing 1
467	3590204	VPS18	0.233686	8.22198	4.61428	2.48548e-05	0.000870025	2.33185	VPS18 _3590204	NM_020857	vacuolar protein sorting 18 homolog (S. cerevisiae)
468	3748262	TOP3A	0.237131	7.90162	4.61412	2.48685e-05	0.000870025	2.33132	TOP3A _3748262	NM_004618	topoisomerase (DNA) III alpha
469	2331937	ZNF642	0.353961	6.31738	4.61019	2.52073e-05	0.000879998	2.31842	ZNF642 _2331937	NM_198494	zinc finger protein 642
470	3144235	TMEM55A	-0.525026	8.58157	-4.60521	2.56429e-05	0.000893302	2.30208	TMEM55A _3144235	NM_018710	transmembrane protein 55A
471	2904663	FANCE	-0.351743	7.63964	-4.59902	2.61956e-05	0.000909359	2.28175	FANCE _2904663	NM_021922	Fanconi anemia, complementation group E
472	3253452		0.659539	3.82672	4.5988	2.6215e-05	0.000909359	2.28105	_3253452	---
473	3281621	ARHGAP21	-0.517253	10.4028	-4.59574	2.64924e-05	0.000917041	2.27101	ARHGAP21 _3281621	NM_020824	Rho GTPase activating protein 21
474	3863021	TGFB1	0.324788	9.50307	4.59508	2.65531e-05	0.000917202	2.26883	TGFB1 _3863021	NM_000660	transforming growth factor, beta 1
475	2575161	AMMECR1L	0.413411	7.39202	4.59369	2.668e-05	0.000919645	2.26428	AMMECR1L _2575161	NM_031445	AMME chromosomal region gene 1-like
476	3397951	FLJ45950	0.372109	5.99226	4.59223	2.68139e-05	0.000922109	2.25951	FLJ45950 _3397951	AK127847	FLJ45950 protein
477	3890989	MGC4294	0.556774	7.08389	4.59169	2.68641e-05	0.000922109	2.25773	MGC4294 _3890989	BC002831	hypothetical MGC4294
478	3844704	RNF126	0.335827	9.40837	4.58996	2.70247e-05	0.000925681	2.25205	RNF126 _3844704	NM_194460	ring finger protein 126
479	3924041	ADARB1	0.734215	7.83081	4.58773	2.72327e-05	0.000930858	2.24474	ADARB1 _3924041	NM_015833	adenosine deaminase, RNA-specific, B1
480	3428447	UTP20	0.431197	6.94621	4.58595	2.73997e-05	0.000934614	2.23891	UTP20 _3428447	NM_014503	UTP20, small subunit (SSU) processome component, homolog (yeast)
481	3482219	NUPL1	0.481421	8.2773	4.58042	2.7925e-05	0.000950552	2.22081	NUPL1 _3482219	NM_014089	nucleoporin like 1
482	3190778	LRRC8A	0.433175	9.73107	4.5783	2.81291e-05	0.000955515	2.21387	LRRC8A _3190778	NM_019594	leucine rich repeat containing 8 family, member A
483	2783596	PDE5A	-1.03581	8.44347	-4.57612	2.83401e-05	0.000960689	2.20675	PDE5A _2783596	NM_001083	phosphodiesterase 5A, cGMP-specific
484	3507465	SLC46A3	0.931855	6.49371	4.57121	2.88223e-05	0.000973076	2.19067	SLC46A3 _3507465	NM_181785	solute carrier family 46, member 3
485	2538000	RNASEH1	0.344907	8.12429	4.57119	2.88244e-05	0.000973076	2.1906	RNASEH1 _2538000	NM_002936	ribonuclease H1
486	3392879		0.656394	8.52009	4.56372	2.95724e-05	0.000996274	2.16618	_3392879	---
487	3387010	GPR83	0.624018	6.45223	4.56289	2.96572e-05	0.000997077	2.16346	GPR83 _3387010	NM_016540	G protein-coupled receptor 83
488	3758615	DUSP3	0.524967	8.39027	4.54309	3.17393e-05	0.00106489	2.09881	DUSP3 _3758615	NM_004090	dual specificity phosphatase 3
489	2831619	WDR55	0.256455	8.1397	4.53316	3.28368e-05	0.00109946	2.06643	WDR55 _2831619	NM_017706	WD repeat domain 55
490	3508330	HSPH1	0.678287	8.78945	4.52692	3.35451e-05	0.00111878	2.04611	HSPH1 _3508330	NM_006644	heat shock 105kDa/110kDa protein 1
491	3699616	CHST6	0.688885	7.39637	4.52636	3.36099e-05	0.00111878	2.04427	CHST6 _3699616	NM_021615	carbohydrate (N-acetylglucosamine 6-O) sulfotransferase 6
492	3164221	DENND4C	-0.553452	8.06515	-4.52603	3.36475e-05	0.00111878	2.0432	DENND4C _3164221	NM_017925	DENN/MADD domain containing 4C
493	2379009	PPP2R5A	-0.557118	7.8324	-4.52569	3.3687e-05	0.00111878	2.04209	PPP2R5A _2379009	NM_006243	protein phosphatase 2, regulatory subunit B', alpha
494	2405893	C1orf212	0.345106	9.19411	4.52293	3.40066e-05	0.0011271	2.03309	C1orf212 _2405893	NM_001164824	chromosome 1 open reading frame 212
495	3248661	ZNF365	0.371719	6.01161	4.52126	3.42008e-05	0.00113125	2.02767	ZNF365 _3248661	NM_014951	zinc finger protein 365
496	3205659	SHB	0.27981	9.36221	4.51598	3.48243e-05	0.00114955	2.01047	SHB _3205659	NM_003028	Src homology 2 domain containing adaptor protein B
497	3905875	MAFB	-0.690123	7.28947	-4.51491	3.49512e-05	0.00115142	2.007	MAFB _3905875	NM_005461	v-maf musculoaponeurotic fibrosarcoma oncogene homolog B (avian)
498	3848689	ELAVL1	0.201737	8.74442	4.51298	3.51827e-05	0.00115672	2.00072	ELAVL1 _3848689	NM_001419	ELAV (embryonic lethal, abnormal vision, Drosophila)-like 1 (Hu antigen R)
499	3923498	PWP2	0.285267	7.31271	4.50999	3.55438e-05	0.00116625	1.99099	PWP2 _3923498	NM_005049	PWP2 periodic tryptophan protein homolog (yeast)
500	3644973	PDPK1	0.202217	9.67999	4.5085	3.57253e-05	0.00116986	1.98614	PDPK1 _3644973	NM_002613	3-phosphoinositide dependent protein kinase-1
501	3296981	ZCCHC24	-0.413132	9.27934	-4.50782	3.58084e-05	0.00117024	1.98393	ZCCHC24 _3296981	NM_153367	zinc finger, CCHC domain containing 24
502	3708508	KCTD11	0.682871	7.71333	4.50131	3.6613e-05	0.00119415	1.96278	KCTD11 _3708508	NM_001002914	potassium channel tetramerisation domain containing 11
503	3845296	MEX3D	0.229096	7.83008	4.49719	3.71313e-05	0.00120865	1.94939	MEX3D _3845296	NM_203304	mex-3 homolog D (C. elegans)
504	3430959	ACACB	-0.39844	7.01237	-4.49557	3.73379e-05	0.00121296	1.94411	ACACB _3430959	NM_001093	acetyl-CoA carboxylase beta
505	3338453	PPFIA1	0.32877	9.03527	4.48617	3.85532e-05	0.00124835	1.91362	PPFIA1 _3338453	NM_003626	protein tyrosine phosphatase, receptor type, f polypeptide (PTPRF), interacting protein (liprin), alpha 1
506	2867873	ELL2	0.440711	9.55611	4.48597	3.85796e-05	0.00124835	1.91297	ELL2 _2867873	NM_012081	elongation factor, RNA polymerase II, 2
507	3687308	KCTD13	0.249959	8.28909	4.48251	3.9037e-05	0.00126066	1.90175	KCTD13 _3687308	NM_178863	potassium channel tetramerisation domain containing 13
508	2969467	CDK19	-0.481669	8.74775	-4.48082	3.92633e-05	0.00126547	1.89625	CDK19 _2969467	NM_015076	cyclin-dependent kinase 19
509	2675628	VPRBP	0.257675	8.11862	4.47749	3.9711e-05	0.00127671	1.88546	VPRBP _2675628	NM_014703	Vpr (HIV-1) binding protein
510	3340697	UVRAG	-0.400181	8.65692	-4.47707	3.97681e-05	0.00127671	1.88409	UVRAG _3340697	NM_003369	UV radiation resistance associated gene
511	3956290	PITPNB	0.422353	8.98694	4.46952	4.08032e-05	0.00130738	1.85964	PITPNB _3956290	NM_012399	phosphatidylinositol transfer protein, beta
512	3591459	MAP1A	-0.470218	9.36629	-4.46739	4.10998e-05	0.00131203	1.85275	MAP1A _3591459	NM_002373	microtubule-associated protein 1A
513	2714465	FGFRL1	0.305977	9.59882	4.46733	4.11086e-05	0.00131203	1.85254	FGFRL1 _2714465	NM_001004356	fibroblast growth factor receptor-like 1
514	2376849	RASSF5	-0.526185	6.93157	-4.46612	4.12781e-05	0.00131488	1.84863	RASSF5 _2376849	NM_182663	Ras association (RalGDS/AF-6) domain family member 5
515	3233322	C10orf18	0.573397	7.53407	4.45876	4.23253e-05	0.00134562	1.82479	C10orf18 _3233322	NM_017782	chromosome 10 open reading frame 18
516	2899413	BTN3A3	-0.54878	7.26958	-4.45729	4.2537e-05	0.00134973	1.82004	BTN3A3 _2899413	NM_006994	butyrophilin, subfamily 3, member A3
517	3195400	EHMT1	0.174981	8.21013	4.45487	4.28887e-05	0.00135825	1.81221	EHMT1 _3195400	NM_024757	euchromatic histone-lysine N-methyltransferase 1
518	3762355	LRRC59	0.31448	10.9109	4.45413	4.29971e-05	0.00135906	1.80981	LRRC59 _3762355	NM_018509	leucine rich repeat containing 59
519	3392875		0.663461	7.69243	4.44633	4.41516e-05	0.00139286	1.7846	_3392875	---
520	3563687	C14orf138	0.337521	7.3015	4.44104	4.49525e-05	0.00141435	1.7675	C14orf138 _3563687	NM_024558	chromosome 14 open reading frame 138
521	3734560	CDR2L	0.330351	8.34291	4.44069	4.50056e-05	0.00141435	1.76638	CDR2L _3734560	NM_014603	cerebellar degeneration-related protein 2-like
522	3923312	RRP1	0.247628	8.21181	4.43714	4.55518e-05	0.00142877	1.7549	RRP1 _3923312	NM_003683	ribosomal RNA processing 1 homolog (S. cerevisiae)
523	3085874	MTMR9	0.413095	8.29439	4.43384	4.60649e-05	0.00144211	1.74425	MTMR9 _3085874	NM_015458	myotubularin related protein 9
524	2743315	PHF17	0.634136	8.25173	4.42316	4.77637e-05	0.00149243	1.70981	PHF17 _2743315	NM_199320	PHD finger protein 17
525	3030448	ZNF398	0.292921	7.99654	4.41978	4.83144e-05	0.00150677	1.69891	ZNF398 _3030448	NM_020781	zinc finger protein 398
526	2378068	G0S2	-1.30068	9.45695	-4.41755	4.86808e-05	0.0015153	1.69173	G0S2 _2378068	NM_015714	G0/G1switch 2
527	2908423	SLC29A1	0.723387	10.0921	4.41675	4.88135e-05	0.00151655	1.68914	SLC29A1 _2908423	NM_001078177	solute carrier family 29 (nucleoside transporters), member 1
528	3364755		0.687282	6.86131	4.41552	4.9016e-05	0.00151996	1.6852	_3364755	---
529	2758686	LYAR	0.479442	6.19512	4.4011	5.14689e-05	0.00159301	1.63878	LYAR _2758686	NM_017816	Ly1 antibody reactive homolog (mouse)
530	3369366	SLC1A2	-0.485111	5.6219	-4.3981	5.19955e-05	0.00160627	1.6291	SLC1A2 _3369366	NM_004171	solute carrier family 1 (glial high affinity glutamate transporter), member 2
531	2957499	ICK	-0.555335	7.90764	-4.39597	5.23714e-05	0.00161484	1.62225	ICK _2957499	NM_016513	intestinal cell (MAK-like) kinase
532	3978620	APEX2	0.335297	8.26973	4.39427	5.26718e-05	0.00162104	1.61682	APEX2 _3978620	NM_014481	APEX nuclease (apurinic/apyrimidinic endonuclease) 2
533	3774029	NPLOC4	0.262778	10.2662	4.38852	5.37059e-05	0.00164977	1.59834	NPLOC4 _3774029	NM_017921	nuclear protein localization 4 homolog (S. cerevisiae)
534	2334191	PLK3	0.449579	8.81367	4.38171	5.49563e-05	0.00168502	1.57647	PLK3 _2334191	NM_004073	polo-like kinase 3
535	2375916	SOX13	-0.391894	7.37663	-4.38008	5.52594e-05	0.00169056	1.57124	SOX13 _2375916	NM_005686	SRY (sex determining region Y)-box 13
536	3564027	SAV1	-0.642465	8.51287	-4.37963	5.53437e-05	0.00169056	1.56979	SAV1 _3564027	NM_021818	salvador homolog 1 (Drosophila)
537	2827865	CHSY3	0.734867	7.40478	4.3775	5.57438e-05	0.00169962	1.56294	CHSY3 _2827865	NM_175856	chondroitin sulfate synthase 3
538	3758078	EZH1	-0.504251	8.25087	-4.36709	5.77376e-05	0.00175713	1.52955	EZH1 _3758078	NM_001991	enhancer of zeste homolog 1 (Drosophila)
539	2346863	RPL5	0.410527	6.30746	4.36654	5.78454e-05	0.00175715	1.52778	RPL5 _2346863	NM_000969	ribosomal protein L5
540	2565243		0.73983	5.00074	4.36459	5.82266e-05	0.00176545	1.52154	_2565243	---
541	3688178	ZNF668	0.331903	7.35625	4.3616	5.8816e-05	0.00178003	1.51197	ZNF668 _3688178	NM_001172669	zinc finger protein 668
542	3536650	SOCS4	0.393075	7.61634	4.35919	5.92972e-05	0.00179128	1.50423	SOCS4 _3536650	NM_199421	suppressor of cytokine signaling 4
543	3190035	CDK9	0.193147	9.47064	4.357	5.9736e-05	0.00179851	1.49723	CDK9 _3190035	NM_001261	cyclin-dependent kinase 9
544	3238962	KIAA1217	-0.608656	6.84252	-4.3569	5.97564e-05	0.00179851	1.4969	KIAA1217 _3238962	NM_019590	KIAA1217
545	3969422	RAB9A	-0.504668	8.11245	-4.34394	6.24233e-05	0.00187455	1.45543	RAB9A _3969422	NM_004251	RAB9A, member RAS oncogene family
546	2398736	ATP13A2	0.400833	8.56798	4.34352	6.25116e-05	0.00187455	1.45409	ATP13A2 _2398736	NM_022089	ATPase type 13A2
547	3674504	MC1R	0.388917	8.87922	4.34034	6.31826e-05	0.0018912	1.44395	MC1R _3674504	NM_002386	melanocortin 1 receptor (alpha melanocyte stimulating hormone receptor)
548	3676669	RNPS1	0.280206	8.77913	4.33729	6.38351e-05	0.00190725	1.43419	RNPS1 _3676669	NM_006711	RNA binding protein S1, serine-rich domain
549	2638467	GTF2E1	0.355588	7.12921	4.33414	6.45147e-05	0.00192064	1.42414	GTF2E1 _2638467	NM_005513	general transcription factor IIE, polypeptide 1, alpha 56kDa
550	2486178	MEIS1	-1.03342	8.67202	-4.33413	6.45181e-05	0.00192064	1.42409	MEIS1 _2486178	NM_002398	Meis homeobox 1
551	3662041	OGFOD1	0.387267	9.56184	4.33282	6.48022e-05	0.0019256	1.41992	OGFOD1 _3662041	NM_018233	2-oxoglutarate and iron-dependent oxygenase domain containing 1
552	3507798	UBL3	0.677974	8.30839	4.32723	6.60309e-05	0.00195856	1.40208	UBL3 _3507798	NM_007106	ubiquitin-like 3
553	2588827	NFE2L2	-0.367827	10.861	-4.32635	6.62266e-05	0.00196009	1.39927	NFE2L2 _2588827	NM_001145412	nuclear factor (erythroid-derived 2)-like 2
554	2321942	RSC1A1	0.384943	8.77988	4.32593	6.63218e-05	0.00196009	1.39791	RSC1A1 _2321942	NM_006511	regulatory solute carrier protein, family 1, member 1
555	3975869	RP2	0.470755	8.09553	4.31847	6.80051e-05	0.00200621	1.37411	RP2 _3975869	NM_006915	retinitis pigmentosa 2 (X-linked recessive)
556	3680479	TXNDC11	0.249507	8.93527	4.30798	7.04409e-05	0.00207433	1.34071	TXNDC11 _3680479	NM_015914	thioredoxin domain containing 11
557	3372420	AGBL2	-0.267902	5.08378	-4.30345	7.15201e-05	0.00210233	1.32627	AGBL2 _3372420	NM_024783	ATP/GTP binding protein-like 2
558	3922037	MX2	-0.597469	6.62572	-4.2988	7.26443e-05	0.00213155	1.31147	MX2 _3922037	NM_002463	myxovirus (influenza virus) resistance 2 (mouse)
559	3237088	STAM	0.320435	10.0594	4.29776	7.2898e-05	0.00213517	1.30816	STAM _3237088	NM_003473	signal transducing adaptor molecule (SH3 domain and ITAM motif) 1
560	3929705	DNAJC28	-0.338713	5.43834	-4.29108	7.4549e-05	0.00217876	1.28691	DNAJC28 _3929705	NM_017833	DnaJ (Hsp40) homolog, subfamily C, member 28
561	2593796	RFTN2	-1.08305	9.0194	-4.29066	7.46526e-05	0.00217876	1.28559	RFTN2 _2593796	NM_144629	raftlin family member 2
562	2899372	BTN3A1	-0.365188	7.48031	-4.2893	7.49938e-05	0.00218483	1.28127	BTN3A1 _2899372	NM_001145009	butyrophilin, subfamily 3, member A1
563	2903703	SYNGAP1	0.224327	6.9914	4.28869	7.51481e-05	0.00218543	1.27932	SYNGAP1 _2903703	NM_006772	synaptic Ras GTPase activating protein 1
564	3902552	FOXS1	0.971135	7.9438	4.28506	7.60671e-05	0.00220824	1.26778	FOXS1 _3902552	NM_004118	forkhead box S1
565	2744597	NAA15	0.571841	8.2241	4.27893	7.76434e-05	0.00225001	1.24832	NAA15 _2744597	NM_057175	N(alpha)-acetyltransferase 15, NatA auxiliary subunit
566	2857204	PPAP2A	0.585287	10.896	4.26972	8.00736e-05	0.00231633	1.21909	PPAP2A _2857204	NM_003711	phosphatidic acid phosphatase type 2A
567	3910260	ZNF217	-0.506355	8.48489	-4.26706	8.07892e-05	0.00233291	1.21065	ZNF217 _3910260	NM_006526	zinc finger protein 217
568	3299578	CH25H	1.244	7.34453	4.26439	8.15132e-05	0.00234968	1.20219	CH25H _3299578	NM_003956	cholesterol 25-hydroxylase
569	3662808	GPR56	0.742829	8.52483	4.26089	8.24715e-05	0.00237312	1.1911	GPR56 _3662808	NM_001145772	G protein-coupled receptor 56
570	2521446	COQ10B	0.446949	10.0154	4.26021	8.26599e-05	0.00237437	1.18894	COQ10B _2521446	NM_025147	coenzyme Q10 homolog B (S. cerevisiae)
571	3553337	TRAF3	0.324495	7.80093	4.25653	8.368e-05	0.00239946	1.17731	TRAF3 _3553337	NM_145725	TNF receptor-associated factor 3
572	3844486	MIER2	0.300648	7.97962	4.25343	8.45512e-05	0.00241455	1.16748	MIER2 _3844486	NM_017550	mesoderm induction early response 1, family member 2
573	3846011	SGTA	0.212728	9.06225	4.25335	8.45736e-05	0.00241455	1.16723	SGTA _3846011	NM_003021	small glutamine-rich tetratricopeptide repeat (TPR)-containing, alpha
574	3273484	LARP4B	0.377366	8.36877	4.25308	8.46488e-05	0.00241455	1.16639	LARP4B _3273484	NM_015155	La ribonucleoprotein domain family, member 4B
575	3752437	UTP6	0.391739	7.81847	4.2524	8.48417e-05	0.00241585	1.16423	UTP6 _3752437	NM_018428	UTP6, small subunit (SSU) processome component, homolog (yeast)
576	3646164	DNAJA3	0.297754	8.21049	4.24802	8.60911e-05	0.00244717	1.15037	DNAJA3 _3646164	NM_005147	DnaJ (Hsp40) homolog, subfamily A, member 3
577	2573232	TMEM185B	0.275785	9.84475	4.24199	8.78397e-05	0.00249255	1.13131	TMEM185B _2573232	NR_000034	transmembrane protein 185B (pseudogene)
578	3630219		0.748643	4.62829	4.24092	8.81549e-05	0.00249716	1.12791	_3630219	---
579	3836044	GEMIN7	0.269562	7.57455	4.23964	8.8533e-05	0.00250354	1.12385	GEMIN7 _3836044	NM_024707	gem (nuclear organelle) associated protein 7
580	3845782	PLEKHJ1	0.305857	8.65245	4.22883	9.17775e-05	0.00259081	1.08973	PLEKHJ1 _3845782	NM_018049	pleckstrin homology domain containing, family J member 1
581	3642137	SELS	0.448653	7.74543	4.2273	9.22483e-05	0.00259963	1.08488	SELS _3642137	NM_203472	selenoprotein S
582	3957445	PES1	0.302421	8.73225	4.21757	9.52839e-05	0.00267613	1.0542	PES1 _3957445	NR_036550	pescadillo homolog 1, containing BRCT domain (zebrafish)
583	3189080	RABEPK	0.220741	7.54459	4.21755	9.52901e-05	0.00267613	1.05414	RABEPK _3189080	NM_005833	Rab9 effector protein with kelch motifs
584	2459971	TAF5L	0.271105	7.99576	4.21605	9.57656e-05	0.00268072	1.04942	TAF5L _2459971	NM_014409	TAF5-like RNA polymerase II, p300/CBP-associated factor (PCAF)-associated factor, 65kDa
585	3189580	ZBTB43	0.290851	7.212	4.216	9.57808e-05	0.00268072	1.04927	ZBTB43 _3189580	NM_014007	zinc finger and BTB domain containing 43
586	2743085	LARP1B	0.492971	6.48299	4.21442	9.62861e-05	0.00268202	1.04428	LARP1B _2743085	NM_018078	La ribonucleoprotein domain family, member 1B
587	3800070	C18orf19	0.533236	8.44214	4.21442	9.6287e-05	0.00268202	1.04427	C18orf19 _3800070	NM_001098801	chromosome 18 open reading frame 19
588	3180142	PTPDC1	0.290664	7.24664	4.21432	9.63189e-05	0.00268202	1.04396	PTPDC1 _3180142	NM_152422	protein tyrosine phosphatase domain containing 1
589	3772581	USP36	0.274976	7.9679	4.21006	9.76934e-05	0.00271237	1.03053	USP36 _3772581	NM_025090	ubiquitin specific peptidase 36
590	3204558	KIAA1539	0.484515	9.8172	4.20991	9.77399e-05	0.00271237	1.03008	KIAA1539 _3204558	BC004406	KIAA1539
591	2548970	SRSF7	0.429488	8.1673	4.20311	9.99765e-05	0.00276518	1.00865	SRSF7 _2548970	NM_001031684	serine/arginine-rich splicing factor 7
592	3212143	UBQLN1	0.265581	10.4034	4.20274	0.000100098	0.00276518	1.00749	UBQLN1 _3212143	NM_013438	ubiquilin 1
593	3949097	TRMU	0.236057	7.33317	4.20258	0.00010015	0.00276518	1.00701	TRMU _3949097	NM_018006	tRNA 5-methylaminomethyl-2-thiouridylate methyltransferase
594	3725809		-0.294811	9.6382	-4.19704	0.000102011	0.00281184	0.989556	_3725809	---
595	3723204	CCDC103	-0.373699	6.90251	-4.1953	0.000102601	0.00282335	0.984093	CCDC103 _3723204	NM_213607	coiled-coil domain containing 103
596	3275378		-0.326081	8.44282	-4.19312	0.000103348	0.00283913	0.977223	_3275378	---
597	3339812	ARHGEF17	0.326339	8.20385	4.19117	0.000104018	0.00285275	0.971102	ARHGEF17 _3339812	NM_014786	Rho guanine nucleotide exchange factor (GEF) 17
598	3874438	CDC25B	-0.591979	8.78612	-4.18881	0.000104837	0.00286833	0.963676	CDC25B _3874438	NM_021873	cell division cycle 25 homolog B (S. pombe)
599	3872310	ZNF550	0.310429	6.6616	4.18852	0.000104937	0.00286833	0.962773	ZNF550 _3872310	NM_001039654	zinc finger protein 550
600	3945084	MICALL1	0.304749	8.09565	4.18355	0.00010668	0.00291112	0.947169	MICALL1 _3945084	NM_033386	MICAL-like 1
601	3528759	ABHD4	-0.528795	10.0091	-4.17826	0.000108566	0.00295431	0.930575	ABHD4 _3528759	NM_022060	abhydrolase domain containing 4
602	3907652	NCOA5	0.260097	8.26091	4.1781	0.000108624	0.00295431	0.930071	NCOA5 _3907652	NM_020967	nuclear receptor coactivator 5
603	3843156	ZNF460	0.545303	8.94226	4.17467	0.000109867	0.00298317	0.919293	ZNF460 _3843156	NM_006635	zinc finger protein 460
604	3867247	DBP	-0.367658	8.19556	-4.17372	0.00011021	0.00298754	0.916338	DBP _3867247	NM_001352	D site of albumin promoter (albumin D-box) binding protein
605	3934111	SIK1	0.4813	7.20193	4.16806	0.000112296	0.00303526	0.89859	SIK1 _3934111	NM_173354	salt-inducible kinase 1
606	3389353	CASP1	-0.590286	5.01423	-4.16794	0.000112341	0.00303526	0.898204	CASP1 _3389353	NM_033292	caspase 1, apoptosis-related cysteine peptidase (interleukin 1, beta, convertase)
607	3764471	MTMR4	-0.301672	8.80188	-4.16695	0.000112708	0.00304015	0.895117	MTMR4 _3764471	NM_004687	myotubularin related protein 4
608	2711751	TMEM44	0.23549	8.06276	4.16555	0.000113232	0.00304926	0.890725	TMEM44 _2711751	NM_138399	transmembrane protein 44
609	3421630	CCT2	0.529202	9.79441	4.16189	0.000114614	0.00308141	0.879241	CCT2 _3421630	NM_006431	chaperonin containing TCP1, subunit 2 (beta)
610	2639874	UMPS	0.397723	7.67186	4.16013	0.000115283	0.00309432	0.87373	UMPS _2639874	NR_033437	uridine monophosphate synthetase
611	3008108	LIMK1	0.31729	8.99684	4.15545	0.00011708	0.0031374	0.85909	LIMK1 _3008108	NM_002314	LIM domain kinase 1
612	3018420	HBP1	-0.528096	9.15556	-4.15251	0.000118223	0.00316284	0.849898	HBP1 _3018420	NM_012257	HMG-box transcription factor 1
613	3336402	RBM14	-0.435685	6.57216	-4.1491	0.000119564	0.00318592	0.839219	RBM14 _3336402	NM_006328	RNA binding motif protein 14
614	4054639	NOC2L	0.360293	8.85187	4.14859	0.000119766	0.00318592	0.837622	NOC2L _4054639	NM_015658	nucleolar complex associated 2 homolog (S. cerevisiae)
615	3482845	RASL11A	-0.629893	6.61678	-4.1485	0.0001198	0.00318592	0.837355	RASL11A _3482845	NM_206827	RAS-like, family 11, member A
616	3862640	SERTAD1	0.490139	7.91232	4.14834	0.000119864	0.00318592	0.836849	SERTAD1 _3862640	NM_013376	SERTA domain containing 1
617	3592755	SEMA6D	-1.05978	6.79687	-4.14493	0.000121223	0.00321683	0.826178	SEMA6D _3592755	NM_153618	sema domain, transmembrane domain (TM), and cytoplasmic domain, (semaphorin) 6D
618	2433432	GJA5	1.22885	6.3813	4.14414	0.000121539	0.00322	0.823711	GJA5 _2433432	NM_005266	gap junction protein, alpha 5, 40kDa
619	2411575	SPATA6	-0.457683	7.45441	-4.14196	0.000122417	0.00323801	0.816904	SPATA6 _2411575	NM_019073	spermatogenesis associated 6
620	2458701	ACBD3	0.254251	10.2114	4.14008	0.000123179	0.00325292	0.811029	ACBD3 _2458701	NM_022735	acyl-CoA binding domain containing 3
621	3431483	ATP2A2	0.350834	10.2811	4.13585	0.000124909	0.0032933	0.797828	ATP2A2 _3431483	NM_170665	ATPase, Ca++ transporting, cardiac muscle, slow twitch 2
622	3167994	TESK1	0.231719	9.29706	4.13534	0.00012512	0.00329355	0.796234	TESK1 _3167994	NM_006285	testis-specific kinase 1
623	3336351	CCS	-0.343679	8.46239	-4.13472	0.000125375	0.00329497	0.794308	CCS _3336351	NM_005125	copper chaperone for superoxide dismutase
624	3757840	STAT3	0.313147	10.8804	4.13279	0.000126175	0.0033044	0.788289	STAT3 _3757840	NM_139276	signal transducer and activator of transcription 3 (acute-phase response factor)
625	2331158	AKIRIN1	0.387053	10.0716	4.13269	0.000126218	0.0033044	0.787965	AKIRIN1 _2331158	NM_024595	akirin 1
626	2794075	HAND2	-0.388765	8.75186	-4.1324	0.000126339	0.0033044	0.787059	HAND2 _2794075	NM_021973	heart and neural crest derivatives expressed 2
627	3869784	ZNF28	0.488588	5.69136	4.13018	0.000127266	0.00332333	0.780144	ZNF28 _3869784	NM_006969	zinc finger protein 28
628	3709685	NDEL1	0.358059	10.1588	4.12759	0.000128361	0.00334657	0.772041	NDEL1 _3709685	NM_001025579	nudE nuclear distribution gene E homolog (A. nidulans)-like 1
629	3533435	PNN	0.351131	7.93519	4.12662	0.000128771	0.00335193	0.769022	PNN _3533435	NM_002687	pinin, desmosome associated protein
630	3065480	NAPEPLD	-1.10273	8.12631	-4.1256	0.000129205	0.0033579	0.765837	NAPEPLD _3065480	NM_001122838	N-acyl phosphatidylethanolamine phospholipase D
631	3602390	SNX33	-0.36862	8.58784	-4.12493	0.00012949	0.00335996	0.763756	SNX33 _3602390	NM_153271	sorting nexin 33
632	3625440	PYGO1	0.434827	7.97397	4.12058	0.00013136	0.00340309	0.750191	PYGO1 _3625440	NM_015617	pygopus homolog 1 (Drosophila)
633	3558745	NOVA1	-0.576055	6.57769	-4.11808	0.000132446	0.0034258	0.742404	NOVA1 _3558745	NM_002515	neuro-oncological ventral antigen 1
634	3166718	DNAJA1	0.316675	8.12581	4.115	0.000133796	0.00345377	0.732811	DNAJA1 _3166718	NM_001539	DnaJ (Hsp40) homolog, subfamily A, member 1
635	3723355	HEXIM2	-0.261992	8.08982	-4.11425	0.000134125	0.00345377	0.730486	HEXIM2 _3723355	NM_144608	hexamthylene bis-acetamide inducible 2
636	3397877	ARHGAP32	0.708393	8.12431	4.11417	0.00013416	0.00345377	0.730241	ARHGAP32 _3397877	NM_001142685	Rho GTPase activating protein 32
637	3706439	RAP1GAP2	0.334003	7.48261	4.11367	0.000134382	0.00345407	0.728673	RAP1GAP2 _3706439	NM_015085	RAP1 GTPase activating protein 2
638	3960246	ANKRD54	0.223607	8.81073	4.11158	0.00013531	0.00347246	0.722166	ANKRD54 _3960246	NR_036556	ankyrin repeat domain 54
639	2403557	SNORA44	0.501477	8.01745	4.10711	0.000137315	0.00351839	0.708257	SNORA44 _2403557	NR_002976	small nucleolar RNA, H/ACA box 44
640	3147173	NCALD	-0.741524	6.2493	-4.10558	0.000138008	0.00352843	0.703497	NCALD _3147173	NM_001040624	neurocalcin delta
641	3403567	NECAP1	0.277013	8.89322	4.10529	0.000138138	0.00352843	0.702607	NECAP1 _3403567	NM_015509	NECAP endocytosis associated 1
642	3757990	FAM134C	-0.190833	9.22239	-4.10245	0.000139434	0.00355599	0.693777	FAM134C _3757990	NM_178126	family with sequence similarity 134, member C
643	3752258	EVI2B	-1.15547	6.29194	-4.1002	0.000140468	0.0035768	0.686786	EVI2B _3752258	NM_006495	ecotropic viral integration site 2B
644	3824259	SLC27A1	-0.376853	7.97842	-4.09483	0.000142969	0.00363483	0.6701	SLC27A1 _3824259	NM_198580	solute carrier family 27 (fatty acid transporter), member 1
645	2489071	TET3	0.255787	7.83898	4.09264	0.000144002	0.00365541	0.663295	TET3 _2489071	NM_144993	tet oncogene family member 3
646	2910218	PAQR8	-0.284281	7.54951	-4.08405	0.00014812	0.00374897	0.636639	PAQR8 _2910218	NM_133367	progestin and adipoQ receptor family member VIII
647	3557209	SLC7A8	-0.925185	7.92266	-4.084	0.000148145	0.00374897	0.636476	SLC7A8 _3557209	NM_012244	solute carrier family 7 (amino acid transporter, L-type), member 8
648	2320065		0.344693	10.2573	4.08251	0.00014887	0.00376148	0.631867	_2320065	---
649	3902489	BCL2L1	-0.469953	9.62219	-4.07889	0.000150648	0.00380056	0.62064	BCL2L1 _3902489	NM_138578	BCL2-like 1
650	3145586	MTERFD1	0.441179	6.00212	4.07712	0.000151526	0.00381683	0.615148	MTERFD1 _3145586	NM_015942	MTERF domain containing 1
651	2565146		0.369053	11.0145	4.07328	0.000153448	0.00385929	0.603239	_2565146	---
652	3945863	MGAT3	-0.433761	8.41247	-4.06611	0.000157091	0.00394487	0.581061	MGAT3 _3945863	NM_002409	mannosyl (beta-1,4-)-glycoprotein beta-1,4-N-acetylglucosaminyltransferase
653	3908934	PTGIS	-0.474233	11.4838	-4.06456	0.00015789	0.00395887	0.576267	PTGIS _3908934	NM_000961	prostaglandin I2 (prostacyclin) synthase
654	3673515	ZC3H18	0.160924	8.66854	4.06335	0.00015852	0.00396857	0.572508	ZC3H18 _3673515	NM_144604	zinc finger CCCH-type containing 18
655	3865973	CCDC8	0.450052	8.06795	4.06193	0.000159257	0.00398094	0.568124	CCDC8 _3865973	NM_032040	coiled-coil domain containing 8
656	3275274		-0.619579	6.42171	-4.06126	0.00015961	0.00398367	0.566034	_3275274	---
657	3543355	DCAF4	0.481909	7.48054	4.05617	0.000162288	0.00404141	0.550311	DCAF4 _3543355	NM_015604	DDB1 and CUL4 associated factor 4
658	2854092	LIFR	-0.740399	7.48715	-4.05593	0.000162417	0.00404141	0.549563	LIFR _2854092	NM_002310	leukemia inhibitory factor receptor alpha
659	2565143	STARD7	0.267733	10.4584	4.04982	0.000165693	0.00411668	0.530695	STARD7 _2565143	NM_020151	StAR-related lipid transfer (START) domain containing 7
660	3401756	C12orf5	0.690672	7.96831	4.04633	0.000167596	0.00414938	0.51991	C12orf5 _3401756	NM_020375	chromosome 12 open reading frame 5
661	3953879	MGC16703	-0.326475	6.64806	-4.04626	0.000167633	0.00414938	0.519702	MGC16703 _3953879	NR_003608	tubulin, alpha pseudogene
662	2679917	PRICKLE2	0.384447	8.77004	4.04601	0.000167769	0.00414938	0.518932	PRICKLE2 _2679917	NM_198859	prickle homolog 2 (Drosophila)
663	3442854	SLC2A3	-0.510619	7.97991	-4.04243	0.000169745	0.00419164	0.507874	SLC2A3 _3442854	NM_006931	solute carrier family 2 (facilitated glucose transporter), member 3
664	3361245	ZNF214	-0.360253	5.91925	-4.04199	0.00016999	0.00419164	0.506512	ZNF214 _3361245	NM_013249	zinc finger protein 214
665	3400625	ADIPOR2	0.308282	8.8847	4.03899	0.000171664	0.00422654	0.497258	ADIPOR2 _3400625	NM_024551	adiponectin receptor 2
666	3507710	SLC7A1	0.712127	8.91666	4.03514	0.000173835	0.00427357	0.485389	SLC7A1 _3507710	NM_003045	solute carrier family 7 (cationic amino acid transporter, y+ system), member 1
667	2750227	C4orf43	0.344381	7.00759	4.02997	0.000176791	0.00433973	0.469466	C4orf43 _2750227	NM_018352	chromosome 4 open reading frame 43
668	3726211	PDK2	-0.396144	9.82098	-4.02831	0.00017775	0.00435673	0.464359	PDK2 _3726211	NM_002611	pyruvate dehydrogenase kinase, isozyme 2
669	3593770	AP4E1	0.552096	7.12454	4.02461	0.000179906	0.00440298	0.452976	AP4E1 _3593770	NM_007347	adaptor-related protein complex 4, epsilon 1 subunit
670	3261492	NOLC1	0.407901	8.33851	4.02299	0.000180858	0.00441969	0.447991	NOLC1 _3261492	NM_004741	nucleolar and coiled-body phosphoprotein 1
671	2800906	MTRR	0.341158	9.01877	4.02138	0.00018181	0.00443204	0.443036	MTRR _2800906	NM_002454	5-methyltetrahydrofolate-homocysteine methyltransferase reductase
672	3707759	MIS12	0.587733	8.33367	4.02122	0.000181905	0.00443204	0.442542	MIS12 _3707759	NM_024039	MIS12, MIND kinetochore complex component, homolog (S. pombe)
673	3946944	CSDC2	0.38195	8.02018	4.02005	0.000182599	0.00444235	0.438946	CSDC2 _3946944	NM_014460	cold shock domain containing C2, RNA binding
674	4016639	RAB9B	0.46913	7.44381	4.01657	0.000184686	0.00448645	0.428218	RAB9B _4016639	NM_016370	RAB9B, member RAS oncogene family
675	2397695	CASP9	-0.325326	7.77859	-4.01297	0.000186864	0.00453262	0.417155	CASP9 _2397695	NM_001229	caspase 9, apoptosis-related cysteine peptidase
676	3909064	TMEM189	0.337924	8.90427	4.01236	0.000187236	0.00453494	0.415273	TMEM189 _3909064	NR_027889	transmembrane protein 189
677	2601414	SERPINE2	0.49522	11.3348	4.00698	0.000190541	0.00460817	0.398759	SERPINE2 _2601414	NM_006216	serpin peptidase inhibitor, clade E (nexin, plasminogen activator inhibitor type 1), member 2
678	2379314	VASH2	-0.511193	7.1657	-4.00495	0.000191802	0.00463183	0.392534	VASH2 _2379314	NM_024749	vasohibin 2
679	3400236	B4GALNT3	0.505565	7.2197	4.00336	0.000192798	0.00464902	0.387646	B4GALNT3 _3400236	NM_173593	beta-1,4-N-acetyl-galactosaminyl transferase 3
680	3389566	KBTBD3	-0.359977	5.04482	-4.00063	0.000194518	0.00468358	0.379267	KBTBD3 _3389566	NM_198439	kelch repeat and BTB (POZ) domain containing 3
681	3357723	BET1L	0.342726	8.7555	3.9995	0.000195231	0.00469386	0.375812	BET1L _3357723	NM_016526	blocked early in transport 1 homolog (S. cerevisiae)-like
682	3011911	C7orf63	-0.320947	4.50791	-3.9989	0.000195614	0.00469616	0.373966	C7orf63 _3011911	NM_001039706	chromosome 7 open reading frame 63
683	3662612	RSPRY1	0.399573	9.34199	3.99833	0.00019598	0.00469808	0.372198	RSPRY1 _3662612	NM_133368	ring finger and SPRY domain containing 1
684	3647504	PMM2	0.445302	7.83999	3.99662	0.000197068	0.00471725	0.366974	PMM2 _3647504	NM_000303	phosphomannomutase 2
685	2394784	NOL9	0.417843	8.79422	3.99425	0.000198593	0.00474292	0.3597	NOL9 _2394784	NM_024654	nucleolar protein 9
686	2438093	C1orf85	-0.338265	9.93662	-3.99406	0.00019872	0.00474292	0.359099	C1orf85 _2438093	NM_144580	chromosome 1 open reading frame 85
687	3874636	SMOX	0.384203	8.17151	3.99336	0.000199169	0.0047467	0.356972	SMOX _3874636	NM_175839	spermine oxidase
688	2685944	CPOX	-0.260745	7.41961	-3.99176	0.00020021	0.00476442	0.352052	CPOX _2685944	NM_000097	coproporphyrinogen oxidase
689	3646118	GLIS2	0.32368	9.32655	3.99131	0.000200497	0.00476442	0.350699	GLIS2 _3646118	NM_032575	GLIS family zinc finger 2
690	2849960	ZNF622	0.330308	7.19744	3.99087	0.000200785	0.00476442	0.349346	ZNF622 _2849960	NM_033414	zinc finger protein 622
691	2657665	TP63	-0.378013	5.54265	-3.99011	0.000201281	0.00476927	0.347019	TP63 _2657665	NM_003722	tumor protein p63
692	4054117	TAF13	0.731935	8.56493	3.98908	0.000201958	0.00477281	0.343852	TAF13 _4054117	NM_005645	TAF13 RNA polymerase II, TATA box binding protein (TBP)-associated factor, 18kDa
693	2599915		-0.286931	9.92782	-3.989	0.000202013	0.00477281	0.343593	_2599915	---
694	2829171	TCF7	0.331112	8.0955	3.98595	0.000204023	0.00481336	0.334252	TCF7 _2829171	NM_003202	transcription factor 7 (T-cell specific, HMG-box)
695	3426257	SOCS2	-0.718296	7.26951	-3.98036	0.000207754	0.00489433	0.317156	SOCS2 _3426257	NM_003877	suppressor of cytokine signaling 2
696	2904702		0.770722	7.56552	3.97959	0.000208273	0.0048995	0.314805	_2904702	---
697	3127978	NKX3-1	0.430917	7.75177	3.97888	0.000208756	0.00490381	0.31262	NKX3-1 _3127978	NM_006167	NK3 homeobox 1
698	3725802		-0.328579	9.8205	-3.97651	0.000210366	0.00493402	0.305372	_3725802	---
699	3101765	C8orf44	-0.559826	5.87653	-3.9761	0.000210644	0.00493402	0.304126	C8orf44 _3101765	ENST00000390159	chromosome 8 open reading frame 44
700	3147985	LRP12	0.452022	8.52827	3.97523	0.000211241	0.00494092	0.301459	LRP12 _3147985	NM_013437	low density lipoprotein receptor-related protein 12
701	3968512	CLCN4	0.329851	6.98119	3.97336	0.000212528	0.00496393	0.295731	CLCN4 _3968512	NM_001830	chloride channel 4
702	2574798	MAP3K2	0.683442	8.28299	3.97147	0.000213831	0.00498726	0.289965	MAP3K2 _2574798	NM_006609	mitogen-activated protein kinase kinase kinase 2
703	3506431	RNF6	0.343429	6.88469	3.96802	0.000216237	0.00503404	0.279414	RNF6 _3506431	NM_005977	ring finger protein (C3H2C3 type) 6
704	3666566	CIRH1A	0.339708	10.1099	3.96728	0.000216755	0.00503404	0.277156	CIRH1A _3666566	NM_032830	cirrhosis, autosomal recessive 1A (cirhin)
705	3252382	MYST4	-0.343727	7.80055	-3.96727	0.000216759	0.00503404	0.277138	MYST4 _3252382	NM_012330	MYST histone acetyltransferase (monocytic leukemia) 4
706	3040454	TWISTNB	0.273066	7.12324	3.96421	0.000218918	0.00507697	0.267795	TWISTNB _3040454	NM_001002926	TWIST neighbor
707	2465182	TFB2M	0.406126	8.16208	3.9606	0.000221492	0.00512939	0.256774	TFB2M _2465182	NM_022366	transcription factor B2, mitochondrial
708	2808180	LOC153684	-0.238384	6.51963	-3.9601	0.000221856	0.00512981	0.255222	LOC153684 _2808180	AK123995	hypothetical LOC153684
709	3676689		0.296788	10.0804	3.95971	0.000222136	0.00512981	0.254034	_3676689	---
710	3592366	SPATA5L1	0.221271	6.55788	3.95824	0.000223189	0.00514687	0.249574	SPATA5L1 _3592366	NR_027635	spermatogenesis associated 5-like 1
711	2412988	C1orf163	0.395646	7.22601	3.9573	0.000223871	0.00515533	0.246701	C1orf163 _2412988	NM_023077	chromosome 1 open reading frame 163
712	2798586	AHRR	-0.261036	8.23407	-3.95645	0.000224489	0.0051623	0.244101	AHRR _2798586	NM_020731	aryl-hydrocarbon receptor repressor
713	2566586	TSGA10	-0.315489	4.84897	-3.95594	0.000224859	0.00516356	0.242548	TSGA10 _2566586	NM_182911	testis specific, 10
714	2434178	MTMR11	-0.375636	7.45304	-3.95484	0.000225664	0.00517479	0.239179	MTMR11 _2434178	NM_001145862	myotubularin related protein 11
715	3188993	ARPC5L	0.345788	7.17915	3.95211	0.000227659	0.00521324	0.230881	ARPC5L _3188993	NM_030978	actin related protein 2/3 complex, subunit 5-like
716	3130872	DUSP26	0.399341	6.78191	3.94833	0.000230465	0.00527011	0.219336	DUSP26 _3130872	NM_024025	dual specificity phosphatase 26 (putative)
717	3037304	C7orf70	0.321651	8.68626	3.94732	0.000231218	0.00527997	0.216259	C7orf70 _3037304	NM_001037163	chromosome 7 open reading frame 70
718	2898746	LRRC16A	-0.471713	8.53809	-3.93875	0.000237707	0.00542059	0.190173	LRRC16A _2898746	NM_017640	leucine rich repeat containing 16A
719	3065546	DPY19L2P2	-0.841038	6.32928	-3.93751	0.000238659	0.00543472	0.186408	DPY19L2P2 _3065546	NR_027768	dpy-19-like 2 pseudogene 2 (C. elegans)
720	2547716	FAM98A	0.500658	9.99162	3.93502	0.000240587	0.00546421	0.178824	FAM98A _2547716	NM_015475	family with sequence similarity 98, member A
721	3577513	DDX24	0.241482	9.97267	3.93497	0.000240621	0.00546421	0.17869	DDX24 _3577513	NM_020414	DEAD (Asp-Glu-Ala-Asp) box polypeptide 24
722	3695157	CMTM4	0.269563	7.5978	3.93344	0.000241813	0.00548367	0.174034	CMTM4 _3695157	NM_181521	CKLF-like MARVEL transmembrane domain containing 4
723	3456306	ATF7	-0.351985	4.97275	-3.92984	0.000244643	0.00554016	0.163074	ATF7 _3456306	NM_001130059	activating transcription factor 7
724	3701000	MAF	-0.360654	6.91461	-3.92529	0.000248256	0.00561422	0.14926	MAF _3701000	NM_001031804	v-maf musculoaponeurotic fibrosarcoma oncogene homolog (avian)
725	3818193	CAPS	-0.353805	8.48037	-3.92382	0.000249435	0.00563311	0.144794	CAPS _3818193	NM_004058	calcyphosine
726	3514879	TPTE2P2	-0.375131	7.0594	-3.92201	0.000250895	0.00565827	0.139298	TPTE2P2 _3514879	NR_033775	transmembrane phosphoinositide 3-phosphatase and tensin homolog 2 pseudogene 2
727	2899393	BTN2A3	-0.274807	6.50037	-3.92039	0.000252206	0.00568	0.13439	BTN2A3 _2899393	NR_027795	butyrophilin, subfamily 2, member A3
728	3101622	RRS1	0.340924	7.96908	3.9163	0.000255554	0.00574175	0.121967	RRS1 _3101622	NM_015169	RRS1 ribosome biogenesis regulator homolog (S. cerevisiae)
729	3734479	TMEM104	0.319189	8.66605	3.91618	0.000255649	0.00574175	0.121617	TMEM104 _3734479	NM_017728	transmembrane protein 104
730	3016791	LRWD1	0.219703	8.42036	3.91447	0.000257063	0.0057656	0.116422	LRWD1 _3016791	NM_152892	leucine-rich repeats and WD repeat domain containing 1
731	3676693		0.301487	10.477	3.91404	0.000257417	0.00576564	0.115126	_3676693	---
732	3706842	CYB5D2	-0.274497	8.99996	-3.91275	0.000258488	0.00577617	0.111215	CYB5D2 _3706842	NM_144611	cytochrome b5 domain containing 2
733	2680591	LRIG1	0.509007	9.39876	3.91263	0.000258592	0.00577617	0.110834	LRIG1 _2680591	NM_015541	leucine-rich repeats and immunoglobulin-like domains 1
734	2883609	CLINT1	0.244063	10.1148	3.91195	0.000259158	0.00578091	0.108777	CLINT1 _2883609	NM_001195555	clathrin interactor 1
735	2954678	XPO5	0.34463	8.32578	3.91007	0.000260727	0.00580801	0.103091	XPO5 _2954678	NM_020750	exportin 5
736	3907507	C20orf165	-0.408482	6.83922	-3.89737	0.000271601	0.006042	0.0646174	C20orf165 _3907507	NM_080608	chromosome 20 open reading frame 165
737	3671873	USP10	0.313637	9.20299	3.89474	0.000273903	0.00608497	0.056668	USP10 _3671873	NM_005153	ubiquitin specific peptidase 10
738	3762473	TOB1	-0.429241	8.64798	-3.89257	0.000275823	0.00611932	0.050092	TOB1 _3762473	NM_005749	transducer of ERBB2, 1
739	3888474	RNF114	0.249979	9.34304	3.89069	0.000277487	0.00614789	0.044432	RNF114 _3888474	NM_018683	ring finger protein 114
740	3057650	YWHAG	0.289147	10.2653	3.8892	0.000278825	0.0061692	0.0399023	YWHAG _3057650	NM_012479	tyrosine 3-monooxygenase/tryptophan 5-monooxygenase activation protein, gamma polypeptide
741	2333676		0.421175	7.25921	3.88831	0.000279617	0.00617836	0.0372343	_2333676	---
742	3089469	SORBS3	-0.311813	8.33081	-3.88672	0.000281052	0.00620171	0.032413	SORBS3 _3089469	NM_005775	sorbin and SH3 domain containing 3
743	2660648	CRBN	-0.35441	8.63386	-3.88422	0.000283312	0.00624316	0.024876	CRBN _2660648	NM_016302	cereblon
744	2796553	ACSL1	0.339843	8.26559	3.88257	0.000284816	0.00626786	0.019894	ACSL1 _2796553	NM_001995	acyl-CoA synthetase long-chain family member 1
745	2434776	CDC42SE1	0.418099	8.4529	3.88178	0.000285537	0.00627529	0.0175142	CDC42SE1 _2434776	NM_001038707	CDC42 small effector 1
746	2528347	ANKZF1	-0.193329	7.25233	-3.881	0.000286259	0.00628272	0.0151376	ANKZF1 _2528347	NM_018089	ankyrin repeat and zinc finger domain containing 1
747	3697183	MTSS1L	-0.318098	8.76445	-3.87669	0.000290239	0.00636156	0.00214191	MTSS1L _3697183	NM_138383	metastasis suppressor 1-like
748	3275540		0.585061	3.49534	3.87527	0.000291567	0.00638211	-0.00215321	_3275540	---
749	2433209	PRKAB2	0.438336	9.53261	3.87059	0.000295967	0.00646978	-0.0162485	PRKAB2 _2433209	NM_005399	protein kinase, AMP-activated, beta 2 non-catalytic subunit
750	3286921	MARCH8	-0.440371	9.13256	-3.86895	0.000297529	0.00649525	-0.0212007	MARCH8 _3286921	NM_001002265	membrane-associated ring finger (C3HC4) 8
751	3362263	DENND5A	0.286239	9.58376	3.86834	0.000298108	0.00649924	-0.0230312	DENND5A _3362263	NM_015213	DENN/MADD domain containing 5A
752	2682568	SHQ1	0.455193	8.3235	3.86624	0.000300116	0.0065343	-0.0293457	SHQ1 _2682568	NM_018130	SHQ1 homolog (S. cerevisiae)
753	3228884	VAV2	0.269748	8.48864	3.86462	0.00030168	0.00655964	-0.0342368	VAV2 _3228884	NM_001134398	vav 2 guanine nucleotide exchange factor
754	3405440	CDKN1B	-0.620025	8.97851	-3.86327	0.000302983	0.00657924	-0.0382922	CDKN1B _3405440	NM_004064	cyclin-dependent kinase inhibitor 1B (p27, Kip1)
755	3919047	C21orf82	-0.928237	6.48014	-3.86243	0.000303805	0.00658833	-0.0408385	C21orf82 _3919047	NR_027267	chromosome 21 open reading frame 82
756	3163200	C9orf93	-0.385717	5.35469	-3.85987	0.000306305	0.006629	-0.0485483	C9orf93 _3163200	AY422473	chromosome 9 open reading frame 93
757	3261971	CNNM2	0.437879	8.19711	3.85968	0.000306489	0.006629	-0.0491155	CNNM2 _3261971	NM_017649	cyclin M2
758	2677723	ARHGEF3	-0.705019	7.77256	-3.85772	0.000308418	0.0066619	-0.055015	ARHGEF3 _2677723	NM_001128615	Rho guanine nucleotide exchange factor (GEF) 3
759	3508898	STARD13	0.394121	7.67957	3.85713	0.000308994	0.00666556	-0.0567713	STARD13 _3508898	NM_178006	StAR-related lipid transfer (START) domain containing 13
760	3334224	STIP1	0.313794	10.569	3.85638	0.000309742	0.00666863	-0.0590471	STIP1 _3334224	NM_006819	stress-induced-phosphoprotein 1
761	3787187	KATNAL2	-0.248805	6.11856	-3.85617	0.000309951	0.00666863	-0.0596798	KATNAL2 _3787187	NM_031303	katanin p60 subunit A-like 2
762	2916716	PNRC1	-0.335213	9.82784	-3.85497	0.000311141	0.00668531	-0.0632855	PNRC1 _2916716	NM_006813	proline-rich nuclear receptor coactivator 1
763	2735362	HERC6	-0.511424	6.62689	-3.85456	0.000311543	0.00668531	-0.0644991	HERC6 _2735362	NM_017912	hect domain and RLD 6
764	3813604	ZADH2	-0.346009	8.8178	-3.84781	0.000318336	0.00682214	-0.0847849	ZADH2 _3813604	NM_175907	zinc binding alcohol dehydrogenase domain containing 2
765	2824286	SRP19	0.368124	9.44517	3.84447	0.000321748	0.00688626	-0.0948124	SRP19 _2824286	NM_003135	signal recognition particle 19kDa
766	2336099	OSBPL9	0.429119	10.2448	3.84332	0.000322937	0.00690267	-0.0982795	OSBPL9 _2336099	NM_024586	oxysterol binding protein-like 9
767	3447022	ST8SIA1	-0.412726	5.86072	-3.84278	0.00032349	0.00690547	-0.0998876	ST8SIA1 _3447022	NM_003034	ST8 alpha-N-acetyl-neuraminide alpha-2,8-sialyltransferase 1
768	2436147		0.248533	12.4874	3.83993	0.000326451	0.00695961	-0.108456	_2436147	---
769	3417583	RBMS2	-0.423661	9.44037	-3.83799	0.000328478	0.00699372	-0.114277	RBMS2 _3417583	NM_002898	RNA binding motif, single stranded interacting protein 2
770	3676684		0.435223	8.85126	3.83709	0.000329425	0.00700478	-0.116984	_3676684	---
771	2719792	FLJ39653	-0.246441	7.14561	-3.82966	0.000337319	0.00716332	-0.139244	FLJ39653 _2719792	NR_027696	hypothetical FLJ39653
772	3749530		0.248387	10.9405	3.82778	0.000339348	0.00719709	-0.144883	_3749530	---
773	3475144		0.441846	3.88309	3.82339	0.000344127	0.00728899	-0.158026	_3475144	---
774	3714636		0.347761	7.14325	3.81831	0.00034974	0.0073983	-0.17323	_3714636	---
775	3710681	MAP2K4	0.260193	7.98982	3.8136	0.000355013	0.00750017	-0.187295	MAP2K4 _3710681	NM_003010	mitogen-activated protein kinase kinase 4
776	3535515	FRMD6	0.443083	9.88655	3.8099	0.000359219	0.00757924	-0.198359	FRMD6 _3535515	NM_001042481	FERM domain containing 6
777	3154398	ST3GAL1	-0.603195	9.07957	-3.80728	0.000362227	0.00763287	-0.206194	ST3GAL1 _3154398	NM_003033	ST3 beta-galactoside alpha-2,3-sialyltransferase 1
778	3167511	GALT	-0.27572	6.99657	-3.80615	0.00036353	0.00764618	-0.209568	GALT _3167511	NM_000155	galactose-1-phosphate uridylyltransferase
779	3844051		0.564883	6.5085	3.80592	0.000363793	0.00764618	-0.210246	_3844051	---
780	3339261	IL18BP	0.275273	6.91556	3.80446	0.00036548	0.0076718	-0.214593	IL18BP _3339261	NM_173042	interleukin 18 binding protein
781	2738466	AIMP1	0.289254	8.60247	3.8027	0.00036753	0.00769662	-0.219847	AIMP1 _2738466	NM_004757	aminoacyl tRNA synthetase complex-interacting multifunctional protein 1
782	3947011	C22orf46	-0.177367	6.83429	-3.80264	0.000367602	0.00769662	-0.220033	C22orf46 _3947011	NM_001142964	chromosome 22 open reading frame 46
783	3445723	ART4	0.974691	8.17679	3.79947	0.000371329	0.00776472	-0.229509	ART4 _3445723	NM_021071	ADP-ribosyltransferase 4 (Dombrock blood group)
784	3392878		0.433892	9.63065	3.79712	0.000374106	0.00781281	-0.236507	_3392878	---
785	3882854	ITCH	0.334605	8.77234	3.79594	0.000375504	0.00783201	-0.24001	ITCH _3882854	NM_031483	itchy E3 ubiquitin protein ligase homolog (mouse)
786	2963407	SYNCRIP	0.243818	9.45527	3.79553	0.000376002	0.00783242	-0.241255	SYNCRIP _2963407	NM_001159677	synaptotagmin binding, cytoplasmic RNA interacting protein
787	2527895	PLCD4	-0.43818	6.0903	-3.79159	0.000380729	0.00792082	-0.252989	PLCD4 _2527895	NM_032726	phospholipase C, delta 4
788	3527514	PNP	0.860391	10.6861	3.79105	0.000381379	0.00792324	-0.254591	PNP _3527514	NM_000270	purine nucleoside phosphorylase
789	3470037	PRDM4	0.243407	8.8428	3.79033	0.00038226	0.00792324	-0.256756	PRDM4 _3470037	NM_012406	PR domain containing 4
790	3086915	C8orf48	0.394646	5.98468	3.79029	0.000382298	0.00792324	-0.256849	C8orf48 _3086915	NM_001007090	chromosome 8 open reading frame 48
791	3061805	SGCE	-0.350223	9.25465	-3.78755	0.000385636	0.00798233	-0.265015	SGCE _3061805	NM_001099401	sarcoglycan, epsilon
792	2429261	NRAS	0.3285	10.6606	3.78459	0.000389268	0.00804734	-0.273818	NRAS _2429261	NM_002524	neuroblastoma RAS viral (v-ras) oncogene homolog
793	3693183	CIAPIN1	0.213269	7.33676	3.78069	0.000394109	0.00813713	-0.285421	CIAPIN1 _3693183	NM_020313	cytokine induced apoptosis inhibitor 1
794	3043231		-0.45687	5.92008	-3.77949	0.000395611	0.00815786	-0.288993	_3043231	---
795	3323052	NAV2	0.388133	8.7224	3.77414	0.000402376	0.00828693	-0.304911	NAV2 _3323052	NM_182964	neuron navigator 2
796	2844255		0.697593	5.00878	3.77364	0.000403016	0.00828968	-0.306403	_2844255	---
797	3392871	ZNF259	0.390292	9.11485	3.77298	0.000403857	0.00829655	-0.308359	ZNF259 _3392871	NM_003904	zinc finger protein 259
798	2747190	DCLK2	0.531887	7.09568	3.77222	0.000404834	0.00830619	-0.310626	DCLK2 _2747190	NM_001040261	doublecortin-like kinase 2
799	3927480	ADAMTS5	-0.910513	7.1539	-3.77052	0.000407012	0.00834044	-0.315664	ADAMTS5 _3927480	NM_007038	ADAM metallopeptidase with thrombospondin type 1 motif, 5
800	2994558	CREB5	-0.274013	6.76268	-3.76821	0.000410001	0.0083849	-0.32253	CREB5 _2994558	NM_182898	cAMP responsive element binding protein 5
801	2434159	SF3B4	0.25427	9.75515	3.76805	0.000410206	0.0083849	-0.323	SF3B4 _2434159	NM_005850	splicing factor 3b, subunit 4, 49kDa
802	2800026	ADAMTS16	0.302382	6.46518	3.76746	0.000410965	0.00838994	-0.324735	ADAMTS16 _2800026	NM_139056	ADAM metallopeptidase with thrombospondin type 1 motif, 16
803	3727787	ANKFN1	-0.398666	5.01938	-3.76516	0.000413976	0.00842845	-0.331587	ANKFN1 _3727787	NM_153228	ankyrin-repeat and fibronectin type III domain containing 1
804	3991814	FAM122C	-0.429255	6.88045	-3.7649	0.000414311	0.00842845	-0.332347	FAM122C _3991814	NM_001170779	family with sequence similarity 122C
805	3016768	ORAI2	0.318851	8.83925	3.76483	0.000414396	0.00842845	-0.332537	ORAI2 _3016768	NM_001126340	ORAI calcium release-activated calcium modulator 2
806	2466002	SH3BP5L	0.201519	8.07779	3.76411	0.000415353	0.00843219	-0.334703	SH3BP5L _2466002	NM_030645	SH3-binding domain protein 5-like
807	3082824	CLN8	0.234128	6.61188	3.76391	0.00041561	0.00843219	-0.335283	CLN8 _3082824	NM_018941	ceroid-lipofuscinosis, neuronal 8 (epilepsy, progressive with mental retardation)
808	2658595	HES1	0.46913	7.58261	3.76034	0.000420319	0.00851718	-0.345856	HES1 _2658595	NM_005524	hairy and enhancer of split 1, (Drosophila)
809	3809826	ATP8B1	-0.819795	9.11328	-3.75946	0.000421489	0.00853034	-0.348466	ATP8B1 _3809826	NM_005603	ATPase, aminophospholipid transporter, class I, type 8B, member 1
810	2991233	AHR	-0.493507	11.0934	-3.75904	0.000422053	0.0085312	-0.34972	AHR _2991233	NM_001621	aryl hydrocarbon receptor
811	2360468	FLAD1	0.216141	7.07788	3.75844	0.000422861	0.008537	-0.351515	FLAD1 _2360468	NM_025207	FAD1 flavin adenine dinucleotide synthetase homolog (S. cerevisiae)
812	2520225	NAB1	-0.523387	6.47372	-3.75687	0.000424954	0.00855731	-0.356147	NAB1 _2520225	NM_005966	NGFI-A binding protein 1 (EGR1 binding protein 1)
813	2657981	CCDC50	-0.348101	9.1509	-3.75678	0.000425084	0.00855731	-0.356434	CCDC50 _2657981	NM_178335	coiled-coil domain containing 50
814	3263944	PDCD4	-0.652674	7.78438	-3.75551	0.00042679	0.00855731	-0.360192	PDCD4 _3263944	NM_145341	programmed cell death 4 (neoplastic transformation inhibitor)
815	3214359	AUH	-0.260441	7.63008	-3.75546	0.000426858	0.00855731	-0.360341	AUH _3214359	NM_001698	AU RNA binding protein/enoyl-CoA hydratase
816	2334706	NSUN4	0.283365	8.22959	3.75536	0.000426984	0.00855731	-0.36062	NSUN4 _2334706	NM_199044	NOP2/Sun domain family, member 4
817	3678462	PPL	-0.496909	7.23221	-3.75535	0.000427003	0.00855731	-0.360661	PPL _3678462	NM_002705	periplakin
818	3790361	ZNF532	-0.29774	8.54559	-3.75459	0.00042803	0.00856739	-0.362914	ZNF532 _3790361	NM_018181	zinc finger protein 532
819	2633917	RG9MTD1	0.466863	7.33973	3.7534	0.000429636	0.00858904	-0.366427	RG9MTD1 _2633917	NM_017819	RNA (guanine-9-) methyltransferase domain containing 1
820	2904597	PPARD	0.331577	8.61192	3.75217	0.000431309	0.00861198	-0.370075	PPARD _2904597	NM_001171818	peroxisome proliferator-activated receptor delta
821	3845553	KLF16	0.324291	8.83397	3.75126	0.000432555	0.00862633	-0.37278	KLF16 _3845553	NM_031918	Kruppel-like factor 16
822	3815165	PTBP1	0.253733	11.3151	3.74849	0.000436356	0.00869156	-0.38099	PTBP1 _3815165	NM_002819	polypyrimidine tract binding protein 1
823	2480168	PRKCE	-0.222198	7.13573	-3.74652	0.000439065	0.0087349	-0.386796	PRKCE _2480168	NM_005400	protein kinase C, epsilon
824	3736087	TNRC6C	-0.246995	8.22465	-3.74597	0.000439834	0.00873956	-0.388435	TNRC6C _3736087	NM_001142640	trinucleotide repeat containing 6C
825	2330723	DNALI1	-0.379616	8.4078	-3.74505	0.00044111	0.0087543	-0.391154	DNALI1 _2330723	NM_003462	dynein, axonemal, light intermediate chain 1
826	2774971	ANTXR2	-0.762517	9.9121	-3.74382	0.000442829	0.00877777	-0.394802	ANTXR2 _2774971	NM_058172	anthrax toxin receptor 2
827	2916825	ANKRD6	0.831385	7.65721	3.73865	0.000450104	0.00891118	-0.410085	ANKRD6 _2916825	NM_014942	ankyrin repeat domain 6
828	3676686		0.270147	10.9496	3.73329	0.000457762	0.00905185	-0.425906	_3676686	---
829	3699707	ADAT1	0.401939	8.03176	3.72888	0.000464169	0.00916747	-0.43894	ADAT1 _3699707	NR_036460	adenosine deaminase, tRNA-specific 1
830	2724235	WDR19	-0.491613	7.47748	-3.71748	0.000481109	0.00949061	-0.472545	WDR19 _2724235	NM_025132	WD repeat domain 19
831	2707824	MCCC1	-0.458621	7.35644	-3.71628	0.000482918	0.00951483	-0.476063	MCCC1 _2707824	NM_020166	methylcrotonoyl-CoA carboxylase 1 (alpha)
832	3112543	UTP23	0.34043	8.37313	3.71279	0.000488247	0.00960825	-0.486348	UTP23 _3112543	NM_032334	UTP23, small subunit (SSU) processome component, homolog (yeast)
833	2427930	WDR77	0.314806	7.97046	3.71099	0.000491016	0.00964951	-0.491648	WDR77 _2427930	NM_024102	WD repeat domain 77
834	2482931		0.653182	5.79804	3.71066	0.000491522	0.00964951	-0.492614	_2482931	---
835	2833924	SH3RF2	-0.629763	8.13338	-3.7098	0.000492853	0.00966405	-0.495148	SH3RF2 _2833924	NM_152550	SH3 domain containing ring finger 2
836	3145973		-0.232507	10.8917	-3.70933	0.000493574	0.00966661	-0.496518	_3145973	---
837	2402942	SLC9A1	0.229999	8.61204	3.70844	0.000494965	0.0096814	-0.499155	SLC9A1 _2402942	NM_003047	solute carrier family 9 (sodium/hydrogen exchanger), member 1
838	4000538	FIGF	-0.703252	5.1418	-3.70809	0.000495512	0.0096814	-0.50019	FIGF _4000538	NM_004469	c-fos induced growth factor (vascular endothelial growth factor D)
839	2712906	RNF168	0.328762	7.94151	3.70518	0.000500045	0.00975834	-0.508725	RNF168 _2712906	NM_152617	ring finger protein 168
840	3781082	SNRPD1	0.406571	7.47018	3.70256	0.000504182	0.00982735	-0.516445	SNRPD1 _3781082	NM_006938	small nuclear ribonucleoprotein D1 polypeptide 16kDa
841	3693314	KIFC3	0.254207	8.16577	3.70144	0.000505956	0.00985019	-0.519735	KIFC3 _3693314	NM_005550	kinesin family member C3
842	3432267	TRAFD1	-0.249824	8.91029	-3.70054	0.000507381	0.00986622	-0.522371	TRAFD1 _3432267	NM_001143906	TRAF-type zinc finger domain containing 1
843	2733898	THAP9	-0.322274	5.38767	-3.69967	0.000508761	0.00987188	-0.524915	THAP9 _2733898	NM_024672	THAP domain containing 9
844	3204648	CD72	-0.264537	6.14098	-3.6996	0.000508878	0.00987188	-0.525132	CD72 _3204648	NM_001782	CD72 molecule
845	3594031	TMOD2	-0.646875	7.68653	-3.69865	0.000510399	0.00988965	-0.527926	TMOD2 _3594031	NM_014548	tropomodulin 2 (neuronal)
846	2801694	ROPN1L	-0.309754	6.6186	-3.69769	0.000511938	0.0099032	-0.530748	ROPN1L _2801694	NM_031916	ropporin 1-like
847	3289235	SGMS1	-0.365187	7.68361	-3.69746	0.000512308	0.0099032	-0.531424	SGMS1 _3289235	NM_147156	sphingomyelin synthase 1
848	3473331	C12orf49	0.239894	9.22882	3.69677	0.000513412	0.00991284	-0.533441	C12orf49 _3473331	AK298857	chromosome 12 open reading frame 49
849	2406662	C1orf113	-0.172479	9.12543	-3.69631	0.000514161	0.00991561	-0.534807	C1orf113 _2406662	ENST00000312808	chromosome 1 open reading frame 113
850	2604390	ARL4C	-0.480531	9.50879	-3.69416	0.000517629	0.00995636	-0.541104	ARL4C _2604390	NM_005737	ADP-ribosylation factor-like 4C
851	3751590	CORO6	-0.241427	7.1443	-3.69388	0.000518086	0.00995636	-0.54193	CORO6 _3751590	NM_032854	coronin 6
852	2877141	HNRNPA0	0.291068	9.59162	3.69384	0.000518146	0.00995636	-0.54204	HNRNPA0 _2877141	NM_006805	heterogeneous nuclear ribonucleoprotein A0
853	3797015	ZFP161	-0.284521	7.14108	-3.6935	0.000518706	0.00995636	-0.543051	ZFP161 _3797015	NM_001143823	zinc finger protein 161 homolog (mouse)
854	3891643	C20orf177	-0.353102	7.64126	-3.69019	0.000524109	0.0100483	-0.552758	C20orf177 _3891643	NM_022106	chromosome 20 open reading frame 177
855	2524301	NRP2	0.561069	8.20529	3.68905	0.000525978	0.0100723	-0.556093	NRP2 _2524301	NM_201266	neuropilin 2
856	2369110	RASAL2	0.375324	8.52899	3.68561	0.000531675	0.0101588	-0.566183	RASAL2 _2369110	NM_170692	RAS protein activator like 2
857	2662087	SRGAP3	-0.268741	6.26214	-3.68557	0.000531735	0.0101588	-0.566287	SRGAP3 _2662087	NM_014850	SLIT-ROBO Rho GTPase activating protein 3
858	3968122	TBL1X	-0.239261	7.69736	-3.6834	0.000535365	0.0102056	-0.572659	TBL1X _3968122	NM_001139466	transducin (beta)-like 1X-linked
859	3810542	CCBE1	-0.795654	8.4436	-3.68336	0.000535431	0.0102056	-0.572775	CCBE1 _3810542	NM_133459	collagen and calcium binding EGF domains 1
860	3113280	DEPDC6	-1.00346	8.81024	-3.67828	0.000544004	0.0103475	-0.58765	DEPDC6 _3113280	NM_022783	DEP domain containing 6
861	3118651	DENND3	-0.230192	6.83536	-3.6782	0.00054414	0.0103475	-0.587884	DENND3 _3118651	NM_014957	DENN/MADD domain containing 3
862	3012213	FZD1	0.225246	8.00358	3.6741	0.000551162	0.0104689	-0.599889	FZD1 _3012213	NM_003505	frizzled homolog 1 (Drosophila)
863	2906990	BYSL	0.258131	7.32286	3.67136	0.000555902	0.0105467	-0.607906	BYSL _2906990	NM_004053	bystin-like
864	2786732	MAML3	-0.401941	7.36227	-3.66979	0.000558635	0.0105863	-0.612498	MAML3 _2786732	NM_018717	mastermind-like 3 (Drosophila)
865	2852237	GOLPH3	0.181985	9.46389	3.66917	0.000559719	0.0105945	-0.614312	GOLPH3 _2852237	NM_022130	golgi phosphoprotein 3 (coat-protein)
866	3832777	MRPS12	0.327901	7.61424	3.66061	0.000574857	0.0108685	-0.639291	MRPS12 _3832777	NM_021107	mitochondrial ribosomal protein S12
867	3725819		-0.265157	9.82202	-3.65911	0.000577565	0.0109012	-0.643689	_3725819	---
868	2853426	RANBP3L	-0.596375	4.47481	-3.65891	0.000577915	0.0109012	-0.644257	RANBP3L _2853426	NM_001161429	RAN binding protein 3-like
869	2877990	TMEM173	-0.306139	9.25347	-3.65395	0.000586934	0.0110585	-0.658748	TMEM173 _2877990	NM_198282	transmembrane protein 173
870	2640916	ABTB1	-0.267202	7.83819	-3.6528	0.000589027	0.0110836	-0.662079	ABTB1 _2640916	NM_172027	ankyrin repeat and BTB (POZ) domain containing 1
871	2612371	EAF1	0.224075	8.92827	3.65248	0.000589616	0.0110836	-0.663015	EAF1 _2612371	NM_033083	ELL associated factor 1
872	2829416	SEC24A	0.438479	9.60467	3.64973	0.000594697	0.0111663	-0.671043	SEC24A _2829416	NM_021982	SEC24 family, member A (S. cerevisiae)
873	3233049	AKR1C3	-0.821007	8.9189	-3.64481	0.000603878	0.0113097	-0.685375	AKR1C3 _3233049	NM_003739	aldo-keto reductase family 1, member C3 (3-alpha hydroxysteroid dehydrogenase, type II)
874	3139722	NCOA2	-0.341019	8.2955	-3.64468	0.000604119	0.0113097	-0.68575	NCOA2 _3139722	NM_006540	nuclear receptor coactivator 2
875	3623683	GABPB1	0.34667	8.05913	3.64442	0.000604599	0.0113097	-0.686492	GABPB1 _3623683	NM_005254	GA binding protein transcription factor, beta subunit 1
876	3040967	RAPGEF5	-0.743388	6.06278	-3.64416	0.000605102	0.0113097	-0.687271	RAPGEF5 _3040967	NM_012294	Rap guanine nucleotide exchange factor (GEF) 5
877	2835576	SYNPO	0.555999	9.46311	3.63881	0.000615255	0.011475	-0.702836	SYNPO _2835576	NM_007286	synaptopodin
878	2877465	ETF1	0.263695	8.95286	3.63876	0.000615346	0.011475	-0.702974	ETF1 _2877465	NM_004730	eukaryotic translation termination factor 1
879	3213120	GAS1	-0.523925	8.05904	-3.63671	0.000619272	0.0115351	-0.708923	GAS1 _3213120	NM_002048	growth arrest-specific 1
880	2911372	BAG2	0.457211	8.85152	3.63617	0.000620316	0.0115414	-0.710497	BAG2 _2911372	NM_004282	BCL2-associated athanogene 2
881	2522094	SPATS2L	-0.243253	10.5807	-3.63523	0.000622128	0.0115554	-0.713226	SPATS2L _2522094	NM_001100422	spermatogenesis associated, serine-rich 2-like
882	2614142	NR1D2	-0.6657	9.03576	-3.63505	0.000622482	0.0115554	-0.713758	NR1D2 _2614142	NM_005126	nuclear receptor subfamily 1, group D, member 2
883	3227014	ASB6	0.190056	8.72514	3.63468	0.000623197	0.0115556	-0.714832	ASB6 _3227014	NM_017873	ankyrin repeat and SOCS box-containing 6
884	3995848	ABCD1	0.246747	8.27152	3.63325	0.000625975	0.011594	-0.718991	ABCD1 _3995848	NM_000033	ATP-binding cassette, sub-family D (ALD), member 1
885	3980643	DLG3	-0.258099	6.75384	-3.63199	0.000628441	0.0116265	-0.722667	DLG3 _3980643	NM_021120	discs, large homolog 3 (Drosophila)
886	2462456	HEATR1	0.318709	8.73707	3.63156	0.000629267	0.0116286	-0.723895	HEATR1 _2462456	NM_018072	HEAT repeat containing 1
887	3866231	STRN4	0.216785	8.88676	3.63086	0.000630638	0.0116408	-0.725931	STRN4 _3866231	NM_013403	striatin, calmodulin binding protein 4
888	2623154	RBM15B	0.206103	8.65341	3.63002	0.000632294	0.0116583	-0.728384	RBM15B _2623154	NM_013286	RNA binding motif protein 15B
889	3006572	AUTS2	0.398935	6.6468	3.62868	0.000634934	0.0116938	-0.732279	AUTS2 _3006572	NM_015570	autism susceptibility candidate 2
890	3733065	MAP2K6	-0.488992	5.10237	-3.6264	0.000639436	0.011752	-0.738887	MAP2K6 _3733065	NM_002758	mitogen-activated protein kinase kinase 6
891	3229943	SDCCAG3	0.250101	7.92383	3.62635	0.00063953	0.011752	-0.739024	SDCCAG3 _3229943	NM_001039707	serologically defined colon cancer antigen 3
892	2980516	CNKSR3	-0.404127	6.51222	-3.62545	0.000641321	0.0117717	-0.741638	CNKSR3 _2980516	NM_173515	CNKSR family member 3
893	3286776	C10orf10	-0.828559	7.98731	-3.62435	0.000643527	0.011799	-0.744849	C10orf10 _3286776	NM_007021	chromosome 10 open reading frame 10
894	3168385	GLIPR2	0.654611	9.84982	3.62258	0.000647067	0.0118506	-0.749978	GLIPR2 _3168385	NM_022343	GLI pathogenesis-related 2
895	3264621	TCF7L2	-0.534091	8.59218	-3.62211	0.000648001	0.0118544	-0.751327	TCF7L2 _3264621	NM_001198525	transcription factor 7-like 2 (T-cell specific, HMG-box)
896	3310725	C10orf88	0.422449	7.94358	3.62162	0.000648992	0.0118593	-0.752755	C10orf88 _3310725	NM_024942	chromosome 10 open reading frame 88
897	2680298	MAGI1	0.428399	8.45968	3.61712	0.000658113	0.0120126	-0.765802	MAGI1 _2680298	NM_015520	membrane associated guanylate kinase, WW and PDZ domain containing 1
898	3009399	HSPB1	0.241227	12.148	3.61618	0.000660028	0.0120322	-0.768518	HSPB1 _3009399	NM_001540	heat shock 27kDa protein 1
899	2895650	SIRT5	-0.196276	7.3534	-3.61588	0.00066066	0.0120322	-0.769412	SIRT5 _2895650	NM_031244	sirtuin 5
900	3721886	MLX	0.223135	9.46749	3.61543	0.000661582	0.0120357	-0.770717	MLX _3721886	NM_170607	MAX-like protein X
901	3676682		0.410279	8.68779	3.61327	0.000666015	0.0121028	-0.776958	_3676682	---
902	3226097	ENG	0.27536	11.3703	3.60855	0.000675823	0.0122675	-0.790621	ENG _3226097	NM_000118	endoglin
903	3839057	TBC1D17	-0.214434	8.83849	-3.60645	0.000680243	0.0123301	-0.796713	TBC1D17 _3839057	NM_024682	TBC1 domain family, member 17
904	3568310	ZBTB25	-0.256179	7.59718	-3.60619	0.000680783	0.0123301	-0.797454	ZBTB25 _3568310	NM_006977	zinc finger and BTB domain containing 25
905	3838556	FLT3LG	-0.24661	8.50641	-3.60497	0.000683356	0.0123631	-0.80098	FLT3LG _3838556	NM_001459	fms-related tyrosine kinase 3 ligand
906	2911944	PHF3	-0.451858	8.6534	-3.60434	0.000684687	0.0123735	-0.802798	PHF3 _2911944	NM_015153	PHD finger protein 3
907	2906607	NFYA	0.304229	8.88173	3.6028	0.000687957	0.0124152	-0.80725	NFYA _2906607	NM_002505	nuclear transcription factor Y, alpha
908	2440700	ADAMTS4	0.308264	7.45018	3.60254	0.000688512	0.0124152	-0.808003	ADAMTS4 _2440700	NM_005099	ADAM metallopeptidase with thrombospondin type 1 motif, 4
909	2690850	TMEM39A	0.316869	9.03986	3.59694	0.000700543	0.0126182	-0.824188	TMEM39A _2690850	NM_018266	transmembrane protein 39A
910	3644887	TBC1D24	0.186863	9.89231	3.59508	0.000704599	0.0126774	-0.829582	TBC1D24 _3644887	NM_020705	TBC1 domain family, member 24
911	3725790		-0.258009	9.32874	-3.59453	0.000705798	0.012685	-0.831171	_3725790	---
912	3335267	SCYL1	0.20188	10.5113	3.5926	0.000710005	0.0127464	-0.836722	SCYL1 _3335267	NM_020680	SCY1-like 1 (S. cerevisiae)
913	4007588	SLC35A2	0.223094	7.95123	3.59225	0.00071077	0.0127464	-0.837728	SLC35A2 _4007588	NM_001042498	solute carrier family 35 (UDP-galactose transporter), member A2
914	3630197		0.501453	3.45562	3.59086	0.00071384	0.012784	-0.841753	_3630197	---
915	3450655	CPNE8	-0.638484	7.2098	-3.59024	0.000715205	0.012784	-0.843538	CPNE8 _3450655	NM_153634	copine VIII
916	2333673		0.422207	9.68237	3.59024	0.000715209	0.012784	-0.843542	_2333673	---
917	3693511	C16orf80	0.296271	9.66638	3.5883	0.000719511	0.0128352	-0.849144	C16orf80 _3693511	NM_013242	chromosome 16 open reading frame 80
918	2834093	TCERG1	0.374337	8.24692	3.58824	0.000719644	0.0128352	-0.849317	TCERG1 _2834093	NM_006706	transcription elongation regulator 1
919	3646156	VASN	0.313624	9.76021	3.58743	0.000721439	0.0128532	-0.851644	VASN _3646156	NM_138440	vasorin
920	3944210	RASD2	0.492451	6.73883	3.58679	0.00072286	0.0128645	-0.853481	RASD2 _3944210	NM_014310	RASD family, member 2
921	2609960	TTLL3	-0.206005	8.32754	-3.5858	0.000725091	0.0128902	-0.856359	TTLL3 _2609960	NM_001025930	tubulin tyrosine ligase-like family, member 3
922	2868283	RIOK2	0.436118	8.38197	3.58358	0.000730069	0.0129647	-0.862749	RIOK2 _2868283	NM_018343	RIO kinase 2 (yeast)
923	2969677	REV3L	-0.578789	7.92676	-3.58256	0.000732358	0.0129789	-0.865673	REV3L _2969677	NM_002912	REV3-like, catalytic subunit of DNA polymerase zeta (yeast)
924	3360982	RRP8	0.214194	7.85952	3.58252	0.000732458	0.0129789	-0.8658	RRP8 _3360982	NM_015324	ribosomal RNA processing 8, methyltransferase, homolog (yeast)
925	3725795		-0.276729	9.23777	-3.58039	0.000737279	0.0130502	-0.871927	_3725795	---
926	3710823	MYOCD	0.732317	6.58483	3.578	0.000742733	0.0131326	-0.878808	MYOCD _3710823	NM_001146312	myocardin
927	3944084	TOM1	0.220909	9.00658	3.57752	0.000743847	0.0131381	-0.880208	TOM1 _3944084	NR_024194	target of myb1 (chicken)
928	2333658	ATP6V0B	0.346803	8.80366	3.57265	0.00075509	0.0133223	-0.894213	ATP6V0B _2333658	NM_004047	ATPase, H+ transporting, lysosomal 21kDa, V0 subunit b
929	3869379	ZNF614	0.361589	6.8811	3.57202	0.00075656	0.0133339	-0.896029	ZNF614 _3869379	NM_025040	zinc finger protein 614
930	2867836	GLRX	-0.519536	7.56294	-3.57073	0.000759579	0.0133727	-0.899746	GLRX _2867836	NM_002064	glutaredoxin (thioltransferase)
931	2501204	IL1RN	-0.624769	6.26987	-3.56972	0.000761929	0.013391	-0.90263	IL1RN _2501204	NM_173842	interleukin 1 receptor antagonist
932	3662696	CX3CL1	-0.478193	7.77021	-3.56959	0.000762256	0.013391	-0.903031	CX3CL1 _3662696	NM_002996	chemokine (C-X3-C motif) ligand 1
933	3899111	BFSP1	-0.263641	6.38234	-3.56588	0.000771006	0.0135302	-0.913685	BFSP1 _3899111	NM_001195	beaded filament structural protein 1, filensin
934	3231157	ZMYND19	0.284961	8.07285	3.56444	0.000774422	0.0135698	-0.917811	ZMYND19 _3231157	NM_138462	zinc finger, MYND-type containing 19
935	3959203	RBFOX2	-0.227385	10.1402	-3.56423	0.000774921	0.0135698	-0.918413	RBFOX2 _3959203	NM_001082578	RNA binding protein, fox-1 homolog (C. elegans) 2
936	2674424		-0.269267	11.278	-3.56319	0.00077741	0.0135989	-0.921405	_2674424	---
937	2826295	SNX2	-0.457049	10.245	-3.56194	0.000780405	0.0136367	-0.924994	SNX2 _2826295	NM_003100	sorting nexin 2
938	3496366	MIR17HG	0.382961	4.48543	3.56097	0.000782733	0.0136628	-0.927774	MIR17HG _3496366	NR_027350	MIR17 host gene (non-protein coding)
939	2713382	BDH1	-0.256227	6.05233	-3.55993	0.000785244	0.013692	-0.930762	BDH1 _2713382	NM_203314	3-hydroxybutyrate dehydrogenase, type 1
940	2440612	PFDN2	0.267299	9.43062	3.55816	0.000789536	0.0137522	-0.935849	PFDN2 _2440612	NM_012394	prefoldin subunit 2
941	3531229	AP4S1	-0.340653	5.70826	-3.55732	0.000791586	0.0137711	-0.938269	AP4S1 _3531229	NM_007077	adaptor-related protein complex 4, sigma 1 subunit
942	4000512	PIGA	0.326575	6.70544	3.55689	0.00079262	0.0137711	-0.939487	PIGA _4000512	NM_002641	phosphatidylinositol glycan anchor biosynthesis, class A
943	3140213	MSC	0.771187	9.39677	3.55668	0.000793141	0.0137711	-0.940101	MSC _3140213	NM_005098	musculin
944	3344897	MED17	0.306879	7.48908	3.55557	0.000795855	0.0138035	-0.943287	MED17 _3344897	NM_004268	mediator complex subunit 17
945	3448744	PTHLH	0.771207	6.96343	3.55516	0.000796865	0.0138064	-0.944471	PTHLH _3448744	NM_198965	parathyroid hormone-like hormone
946	3275376		-0.286941	8.60906	-3.55458	0.000798267	0.0138161	-0.946112	_3275376	---
947	4017810	ACSL4	0.462447	8.24667	3.54945	0.000810964	0.0140097	-0.960834	ACSL4 _4017810	NM_022977	acyl-CoA synthetase long-chain family member 4
948	3642390	TARSL2	0.326127	6.67639	3.54937	0.000811163	0.0140097	-0.961063	TARSL2 _3642390	NM_152334	threonyl-tRNA synthetase-like 2
949	3918959	MRPS6	-0.417122	9.98202	-3.54752	0.000815775	0.0140745	-0.966352	MRPS6 _3918959	NM_032476	mitochondrial ribosomal protein S6
950	3645901	NAT15	0.171208	9.36288	3.54663	0.000817999	0.014098	-0.968892	NAT15 _3645901	NM_024845	N-acetyltransferase 15 (GCN5-related, putative)
951	3392874		0.543873	8.84902	3.54359	0.000825677	0.0142153	-0.977607	_3392874	---
952	3774906	SECTM1	-0.696013	8.40654	-3.54325	0.000826542	0.0142153	-0.978584	SECTM1 _3774906	NM_003004	secreted and transmembrane 1
953	2522728	CASP8	-0.277789	7.36615	-3.5406	0.000833284	0.0143162	-0.98616	CASP8 _2522728	NM_001228	caspase 8, apoptosis-related cysteine peptidase
954	3005252	DKFZP434F142	-0.265631	5.69958	-3.5399	0.000835077	0.0143316	-0.988165	DKFZP434F142 _3005252	AL136837	hypothetical DKFZp434F142
955	2515240	CYBRD1	-0.336807	11.5482	-3.53957	0.000835928	0.0143316	-0.989115	CYBRD1 _2515240	NM_024843	cytochrome b reductase 1
956	3725779	MYST2	-0.272917	8.99382	-3.53646	0.000843944	0.0144539	-0.998015	MYST2 _3725779	NM_007067	MYST histone acetyltransferase 2
957	2523419	ALS2CR8	-0.418622	6.88782	-3.53211	0.00085525	0.0146322	-1.01042	ALS2CR8 _2523419	NM_024744	amyotrophic lateral sclerosis 2 (juvenile) chromosome region, candidate 8
958	3786920	SIGLEC15	-0.274125	7.81186	-3.53104	0.000858063	0.014665	-1.01349	SIGLEC15 _3786920	NM_213602	sialic acid binding Ig-like lectin 15
959	2734421	ARHGAP24	-0.374927	7.83956	-3.5297	0.000861587	0.0147099	-1.01731	ARHGAP24 _2734421	NM_001025616	Rho GTPase activating protein 24
960	3807510		0.593822	7.16023	3.52917	0.000862986	0.0147184	-1.01882	_3807510	---
961	3845681	MOBKL2A	0.192099	9.57677	3.52698	0.000868813	0.0148024	-1.02509	MOBKL2A _3845681	NM_130807	MOB1, Mps One Binder kinase activator-like 2A (yeast)
962	2318835		-0.293001	10.3434	-3.52452	0.000875383	0.0148988	-1.03212	_2318835	---
963	3541137	EIF2S1	0.338914	10.0492	3.51701	0.000895717	0.015229	-1.05352	EIF2S1 _3541137	NM_004094	eukaryotic translation initiation factor 2, subunit 1 alpha, 35kDa
964	2568687	FHL2	0.429739	9.70467	3.51641	0.000897351	0.015241	-1.05522	FHL2 _2568687	NM_201555	four and a half LIM domains 2
965	3784999	KIAA1328	-0.236795	6.79267	-3.51568	0.000899362	0.0152593	-1.05731	KIAA1328 _3784999	NM_020776	KIAA1328
966	2523045	FZD7	-0.639853	8.03596	-3.51316	0.000906307	0.0153476	-1.06447	FZD7 _2523045	NM_003507	frizzled homolog 7 (Drosophila)
967	3390542	RDX	0.382769	9.65092	3.51312	0.000906439	0.0153476	-1.06461	RDX _3390542	NM_002906	radixin
968	2344888	CYR61	0.853865	10.3816	3.51253	0.000908056	0.0153591	-1.06627	CYR61 _2344888	NM_001554	cysteine-rich, angiogenic inducer, 61
969	2429466	NGF	0.515139	6.65028	3.5109	0.000912581	0.0154197	-1.0709	NGF _2429466	NM_002506	nerve growth factor (beta polypeptide)
970	3722152	PSME3	0.274495	10.152	3.5092	0.000917332	0.015484	-1.07574	PSME3 _3722152	NM_176863	proteasome (prosome, macropain) activator subunit 3 (PA28 gamma; Ki)
971	2320062		0.424484	8.7835	3.50875	0.000918615	0.0154897	-1.07704	_2320062	---
972	3392877		0.455436	9.44676	3.50798	0.000920765	0.01551	-1.07922	_3392877	---
973	2599913		-0.297823	9.5164	-3.50614	0.000925958	0.0155814	-1.08446	_2599913	---
974	3620799	TTBK2	-0.242835	7.41524	-3.50308	0.000934635	0.0157044	-1.09315	TTBK2 _3620799	NM_173500	tau tubulin kinase 2
975	3754227	MYO19	0.276892	8.05491	3.50289	0.000935185	0.0157044	-1.0937	MYO19 _3754227	NM_001163735	myosin XIX
976	3672646	FOXC2	0.309581	9.7748	3.49956	0.000944742	0.0158486	-1.10317	FOXC2 _3672646	NM_005251	forkhead box C2 (MFH-1, mesenchyme forkhead 1)
977	3945614	APOBEC3F	-0.492133	8.20947	-3.49829	0.000948408	0.0158938	-1.10678	APOBEC3F _3945614	NM_145298	apolipoprotein B mRNA editing enzyme, catalytic polypeptide-like 3F
978	3873874	NOP56	0.282374	9.34116	3.49706	0.000951963	0.0159367	-1.11026	NOP56 _3873874	NR_027700	NOP56 ribonucleoprotein homolog (yeast)
979	3419585	TMEM5	0.215166	8.24324	3.49673	0.00095291	0.0159367	-1.11119	TMEM5 _3419585	NM_014254	transmembrane protein 5
980	3066436	PUS7	0.438093	6.78004	3.49629	0.000954197	0.0159419	-1.11245	PUS7 _3066436	NM_019042	pseudouridylate synthase 7 homolog (S. cerevisiae)
981	2327259	PPP1R8	0.207345	8.52091	3.49525	0.000957224	0.0159762	-1.1154	PPP1R8 _2327259	NM_138558	protein phosphatase 1, regulatory (inhibitor) subunit 8
982	2405312	RNF19B	0.336147	8.2049	3.49229	0.000965909	0.0160947	-1.12381	RNF19B _2405312	NM_001127361	ring finger protein 19B
983	3749795	C17orf103	-0.343443	8.42539	-3.49202	0.000966678	0.0160947	-1.12455	C17orf103 _3749795	NM_152914	chromosome 17 open reading frame 103
984	3407096	PLEKHA5	-0.716402	8.04928	-3.49166	0.000967767	0.0160947	-1.1256	PLEKHA5 _3407096	NM_019012	pleckstrin homology domain containing, family A member 5
985	2623515	ALAS1	0.26647	8.46047	3.49149	0.00096826	0.0160947	-1.12607	ALAS1 _2623515	NM_000688	aminolevulinate, delta-, synthase 1
986	3223776	C5	-0.443395	5.86026	-3.48935	0.000974596	0.0161836	-1.13215	C5 _3223776	NM_001735	complement component 5
987	2351787	C1orf88	-0.577283	6.27653	-3.48901	0.000975595	0.0161838	-1.1331	C1orf88 _2351787	NM_181643	chromosome 1 open reading frame 88
988	2955761	CYP39A1	-0.371821	4.81803	-3.48732	0.000980632	0.0162416	-1.1379	CYP39A1 _2955761	NM_016593	cytochrome P450, family 39, subfamily A, polypeptide 1
989	2635895	PHLDB2	-0.573956	4.49253	-3.48717	0.000981061	0.0162416	-1.1383	PHLDB2 _2635895	NM_001134438	pleckstrin homology-like domain, family B, member 2
990	3757177	KRT16	0.543019	7.21775	3.4863	0.000983675	0.0162684	-1.14078	KRT16 _3757177	NM_005557	keratin 16
991	3363645	BTBD10	0.336378	8.88101	3.48475	0.000988318	0.0163287	-1.14516	BTBD10 _3363645	NM_032320	BTB (POZ) domain containing 10
992	3410695	DNM1L	0.350701	7.71755	3.48351	0.000992053	0.0163739	-1.14868	DNM1L _3410695	NM_012062	dynamin 1-like
993	3484005	USPL1	0.406401	7.15753	3.48192	0.00099687	0.0164302	-1.15319	USPL1 _3484005	NM_005800	ubiquitin specific peptidase like 1
994	3623948	TNFAIP8L3	0.419691	8.68039	3.48172	0.000997475	0.0164302	-1.15375	TNFAIP8L3 _3623948	NM_207381	tumor necrosis factor, alpha-induced protein 8-like 3
995	3386737	C11orf75	0.52878	6.54077	3.47883	0.00100627	0.0165585	-1.16192	C11orf75 _3386737	NM_020179	chromosome 11 open reading frame 75
996	2349402	AMY2B	-0.532716	6.7808	-3.4782	0.0010082	0.0165659	-1.16371	AMY2B _2349402	NM_020978	amylase, alpha 2B (pancreatic)
997	3722286	RUNDC1	0.291063	7.56084	3.47803	0.00100875	0.0165659	-1.16421	RUNDC1 _3722286	NM_173079	RUN domain containing 1
998	3583541	GOLGA6L1	-0.450965	3.93762	-3.47694	0.00101207	0.0166038	-1.16727	GOLGA6L1 _3583541	NM_001001413	golgin A6 family-like 1
999	2553970	PNPT1	0.51603	7.15633	3.47628	0.00101413	0.016607	-1.16916	PNPT1 _2553970	NM_033109	polyribonucleotide nucleotidyltransferase 1
1000	3430462	BTBD11	0.629421	5.76007	3.47622	0.00101429	0.016607	-1.16932	BTBD11 _3430462	NM_001018072	BTB (POZ) domain containing 11
1001	3676670		0.430092	8.23226	3.47538	0.00101688	0.0166327	-1.17169	_3676670	---
1002	2639054	PARP14	-0.453056	7.43805	-3.47233	0.00102634	0.0167708	-1.18031	PARP14 _2639054	NM_017554	poly (ADP-ribose) polymerase family, member 14
1003	3952637	HIRA	0.19211	8.28365	3.47125	0.00102972	0.0168092	-1.18337	HIRA _3952637	NM_003325	HIR histone cell cycle regulation defective homolog A (S. cerevisiae)
1004	2431886	PDE4DIP	-0.293575	8.62116	-3.46995	0.00103379	0.0168589	-1.18704	PDE4DIP _2431886	NM_014644	phosphodiesterase 4D interacting protein
1005	3345157	PIWIL4	0.38894	6.09792	3.46918	0.00103623	0.0168818	-1.18923	PIWIL4 _3345157	NM_152431	piwi-like 4 (Drosophila)
1006	3420442	IRAK3	-0.607303	7.14322	-3.46379	0.00105331	0.017143	-1.20444	IRAK3 _3420442	NM_007199	interleukin-1 receptor-associated kinase 3
1007	3908963	B4GALT5	0.302615	10.0499	3.46283	0.00105639	0.017173	-1.20716	B4GALT5 _3908963	NM_004776	UDP-Gal:betaGlcNAc beta 1,4- galactosyltransferase, polypeptide 5
1008	3762416	ANKRD40	0.21863	9.2522	3.46256	0.00105725	0.017173	-1.20792	ANKRD40 _3762416	NM_052855	ankyrin repeat domain 40
1009	2674963	MON1A	0.227949	7.24061	3.46107	0.00106203	0.0172335	-1.21211	MON1A _2674963	NM_032355	MON1 homolog A (yeast)
1010	3676673		0.306097	9.84478	3.46023	0.00106473	0.0172601	-1.21447	_3676673	---
1011	3713874	MAPK7	0.192841	8.01849	3.45951	0.00106705	0.0172659	-1.2165	MAPK7 _3713874	NM_139033	mitogen-activated protein kinase 7
1012	2380554	RRP15	0.419421	5.92154	3.45947	0.00106719	0.0172659	-1.21662	RRP15 _2380554	NM_016052	ribosomal RNA processing 15 homolog (S. cerevisiae)
1013	2443537	SCYL3	-0.263426	7.54917	-3.45887	0.00106913	0.0172802	-1.21831	SCYL3 _2443537	NM_181093	SCY1-like 3 (S. cerevisiae)
1014	3392881		0.399741	10.4276	3.45427	0.00108416	0.0175059	-1.2313	_3392881	---
1015	2828441	PDLIM4	0.331658	7.70059	3.45246	0.00109009	0.0175843	-1.23637	PDLIM4 _2828441	NM_003687	PDZ and LIM domain 4
1016	3758967	UBTF	0.169217	8.29316	3.44853	0.00110317	0.0177749	-1.24746	UBTF _3758967	NM_001076683	upstream binding transcription factor, RNA polymerase I
1017	2855434	C5orf39	-0.357083	5.25259	-3.44825	0.00110408	0.0177749	-1.24823	C5orf39 _2855434	NM_001014279	chromosome 5 open reading frame 39
1018	3958261		0.270045	8.13574	3.44635	0.00111044	0.0178598	-1.25357	_3958261	---
1019	3311832	ADAM12	0.629718	9.90319	3.44145	0.00112705	0.0181091	-1.26738	ADAM12 _3311832	NM_003474	ADAM metallopeptidase domain 12
1020	3773312	EIF4A3	0.313984	9.74325	3.43807	0.0011386	0.0182624	-1.27686	EIF4A3 _3773312	NM_014740	eukaryotic translation initiation factor 4A3
1021	3015603	AGFG2	-0.314136	8.35087	-3.43797	0.00113896	0.0182624	-1.27715	AGFG2 _3015603	NM_006076	ArfGAP with FG repeats 2
1022	3692928	BBS2	-0.359212	7.98738	-3.43768	0.00113994	0.0182624	-1.27795	BBS2 _3692928	NM_031885	Bardet-Biedl syndrome 2
1023	3450775	KIF21A	0.382146	6.31876	3.4362	0.00114505	0.0183264	-1.28211	KIF21A _3450775	NM_001173464	kinesin family member 21A
1024	2494749	CNNM3	-0.193725	7.72386	-3.43543	0.00114773	0.0183513	-1.28428	CNNM3 _2494749	NM_017623	cyclin M3
1025	2965674	NDUFAF4	0.378735	7.02573	3.43446	0.0011511	0.018379	-1.28701	NDUFAF4 _2965674	NM_014165	NADH dehydrogenase (ubiquinone) 1 alpha subcomplex, assembly factor 4
1026	3251619	NUDT13	-0.245231	5.51286	-3.43418	0.00115208	0.018379	-1.28779	NUDT13 _3251619	NM_015901	nudix (nucleoside diphosphate linked moiety X)-type motif 13
1027	3665550	FAM65A	0.242867	9.17103	3.43396	0.00115283	0.018379	-1.2884	FAM65A _3665550	NM_001193523	family with sequence similarity 65, member A
1028	2462511	HEATR1	0.301365	8.1512	3.42825	0.00117288	0.0186768	-1.30443	HEATR1 _2462511	NM_018072	HEAT repeat containing 1
1029	3115504	MYC	0.571775	8.4939	3.42799	0.00117379	0.0186768	-1.30515	MYC _3115504	NM_002467	v-myc myelocytomatosis viral oncogene homolog (avian)
1030	3506153	MTMR6	0.345108	8.5421	3.4261	0.0011805	0.0187654	-1.31045	MTMR6 _3506153	NM_004685	myotubularin related protein 6
1031	3178416	SPIN1	0.246847	10.9607	3.42364	0.00118929	0.0188868	-1.31734	SPIN1 _3178416	NM_006717	spindlin 1
1032	2903673	PHF1	-0.214343	8.10821	-3.42248	0.00119347	0.0189347	-1.3206	PHF1 _2903673	NR_027692	PHD finger protein 1
1033	2372858	RGS2	0.86701	8.69245	3.41997	0.00120252	0.0190591	-1.32762	RGS2 _2372858	NM_002923	regulator of G-protein signaling 2, 24kDa
1034	3869312	ZNF649	0.355634	6.50636	3.41961	0.00120383	0.0190591	-1.32863	ZNF649 _3869312	NM_023074	zinc finger protein 649
1035	3893287	ARFGAP1	0.223734	8.61841	3.41934	0.0012048	0.0190591	-1.32938	ARFGAP1 _3893287	NM_175609	ADP-ribosylation factor GTPase activating protein 1
1036	2528308	ZFAND2B	-0.181052	8.14676	-3.41775	0.0012106	0.0191324	-1.33384	ZFAND2B _2528308	NM_138802	zinc finger, AN1-type domain 2B
1037	2544895		-0.342952	6.15829	-3.41471	0.00122172	0.0192896	-1.34234	_2544895	---
1038	3620276	EHD4	0.453227	8.63763	3.41293	0.00122828	0.0193632	-1.34731	EHD4 _3620276	NM_139265	EH-domain containing 4
1039	2393740	KIAA0562	0.200044	7.96469	3.41281	0.00122875	0.0193632	-1.34767	KIAA0562 _2393740	NM_014704	KIAA0562
1040	3212232	KIF27	-0.182894	6.61277	-3.41082	0.00123611	0.0194604	-1.35321	KIF27 _3212232	NM_017576	kinesin family member 27
1041	2332583	CCDC30	-0.389448	5.40697	-3.41022	0.00123835	0.0194723	-1.3549	CCDC30 _2332583	NM_001080850	coiled-coil domain containing 30
1042	3639601	RGMA	-0.351403	8.09947	-3.40994	0.0012394	0.0194723	-1.35568	RGMA _3639601	NM_020211	RGM domain family, member A
1043	2367963	RABGAP1L	-0.219231	6.27332	-3.40966	0.00124043	0.0194723	-1.35645	RABGAP1L _2367963	NM_014857	RAB GTPase activating protein 1-like
1044	2664607	DPH3	0.372985	8.27644	3.40749	0.00124856	0.019581	-1.36252	DPH3 _2664607	NM_206831	DPH3, KTI11 homolog (S. cerevisiae)
1045	3654175	IL4R	0.401371	8.91731	3.40498	0.001258	0.0197103	-1.36952	IL4R _3654175	NM_000418	interleukin 4 receptor
1046	3089215	BMP1	0.212587	8.8072	3.40464	0.00125931	0.019712	-1.37048	BMP1 _3089215	NR_033403	bone morphogenetic protein 1
1047	3787031	C18orf25	0.352774	6.70885	3.40384	0.00126233	0.0197403	-1.3727	C18orf25 _3787031	NM_145055	chromosome 18 open reading frame 25
1048	3053827	NCRNA00174	-0.261474	7.01885	-3.40328	0.00126447	0.0197416	-1.37427	NCRNA00174 _3053827	NR_026873	non-protein coding RNA 174
1049	3726992	UTP18	0.363411	7.89909	3.40319	0.00126482	0.0197416	-1.37454	UTP18 _3726992	NM_016001	UTP18, small subunit (SSU) processome component, homolog (yeast)
1050	3275602		0.398002	9.75424	3.40268	0.00126674	0.0197527	-1.37595	_3275602	---
1051	2482944		0.340341	4.25454	3.40168	0.00127057	0.0197936	-1.37875	_2482944	---
1052	3638566	PEX11A	-0.346473	7.69548	-3.39956	0.00127867	0.0199008	-1.38465	PEX11A _3638566	NM_003847	peroxisomal biogenesis factor 11 alpha
1053	2500722	ZC3H6	-0.416309	7.10445	-3.39745	0.00128683	0.0200087	-1.39055	ZC3H6 _2500722	NM_198581	zinc finger CCCH-type containing 6
1054	3395735	ZNF202	0.23965	6.17128	3.3971	0.00128816	0.0200105	-1.39151	ZNF202 _3395735	NM_003455	zinc finger protein 202
1055	2564816	ANKRD36B	-0.580347	4.33848	-3.38877	0.00132079	0.0204979	-1.41473	ANKRD36B _2564816	BC125132	ankyrin repeat domain 36B
1056	2319340	SLC25A33	0.724311	6.06921	3.38456	0.00133754	0.0207383	-1.42643	SLC25A33 _2319340	NM_032315	solute carrier family 25, member 33
1057	3558270	CBLN3	-0.269807	7.88097	-3.38182	0.00134856	0.0208893	-1.43404	CBLN3 _3558270	NM_001039771	cerebellin 3 precursor
1058	3388914	DCUN1D5	0.360468	8.43125	3.38036	0.0013545	0.0209615	-1.43812	DCUN1D5 _3388914	NM_032299	DCN1, defective in cullin neddylation 1, domain containing 5 (S. cerevisiae)
1059	2655845	EPHB3	0.363196	7.66479	3.37999	0.00135598	0.0209646	-1.43913	EPHB3 _2655845	NM_004443	EPH receptor B3
1060	3707095	ARRB2	-0.256142	7.97197	-3.3773	0.00136696	0.0211143	-1.44661	ARRB2 _3707095	NM_004313	arrestin, beta 2
1061	2711644	ATP13A3	0.478152	11.1593	3.37675	0.00136922	0.0211152	-1.44815	ATP13A3 _2711644	NM_024524	ATPase type 13A3
1062	3009838	CCDC146	-0.403409	5.44153	-3.37666	0.00136959	0.0211152	-1.4484	CCDC146 _3009838	NM_020879	coiled-coil domain containing 146
1063	3262490	C10orf78	-0.637829	7.08302	-3.37504	0.00137624	0.0211978	-1.45289	C10orf78 _3262490	NM_145247	chromosome 10 open reading frame 78
1064	2575134	POLR2D	0.272164	8.1157	3.37405	0.00138033	0.0212407	-1.45564	POLR2D _2575134	NM_004805	polymerase (RNA) II (DNA directed) polypeptide D
1065	3539499	RHOJ	0.642279	10.2916	3.3726	0.00138632	0.0212945	-1.45966	RHOJ _3539499	NM_020663	ras homolog gene family, member J
1066	2844479	SQSTM1	-0.28476	10.7854	-3.37257	0.00138643	0.0212945	-1.45973	SQSTM1 _2844479	NM_001142298	sequestosome 1
1067	3458337	STAT6	-0.219933	9.52865	-3.37182	0.00138957	0.0213228	-1.46183	STAT6 _3458337	NM_001178078	signal transducer and activator of transcription 6, interleukin-4 induced
1068	2431877		-0.584807	4.39199	-3.37105	0.00139276	0.0213518	-1.46396	_2431877	---
1069	2746024	ABCE1	0.589523	8.9815	3.36996	0.00139728	0.0214011	-1.46697	ABCE1 _2746024	NM_002940	ATP-binding cassette, sub-family E (OABP), member 1
1070	2673830	DALRD3	-0.167757	9.15726	-3.36927	0.0014002	0.0214256	-1.4689	DALRD3 _2673830	NM_001009996	DALR anticodon binding domain containing 3
1071	2502300	DDX18	0.443203	6.9866	3.36866	0.00140274	0.0214444	-1.47058	DDX18 _2502300	NM_006773	DEAD (Asp-Glu-Ala-Asp) box polypeptide 18
1072	3286343	ZNF239	0.299471	5.70843	3.36814	0.00140491	0.0214577	-1.47202	ZNF239 _3286343	NM_001099282	zinc finger protein 239
1073	3864808	ZNF235	-0.291985	5.26568	-3.36541	0.00141643	0.0216009	-1.47959	ZNF235 _3864808	NM_004234	zinc finger protein 235
1074	2384956	COG2	0.28655	7.13779	3.36529	0.00141693	0.0216009	-1.47991	COG2 _2384956	NM_007357	component of oligomeric golgi complex 2
1075	3899173	RRBP1	0.273479	9.0258	3.36247	0.00142893	0.0217636	-1.48773	RRBP1 _3899173	NM_001042576	ribosome binding protein 1 homolog 180kDa (dog)
1076	2768396	TEC	-0.334869	5.08315	-3.35776	0.00144918	0.0220516	-1.50079	TEC _2768396	NM_003215	tec protein tyrosine kinase
1077	2321911	DDI2	0.216717	7.13914	3.35622	0.00145585	0.0221324	-1.50504	DDI2 _2321911	NM_032341	DNA-damage inducible 1 homolog 2 (S. cerevisiae)
1078	3091301	PTK2B	-0.231611	6.89295	-3.35443	0.00146364	0.0222303	-1.50999	PTK2B _3091301	NM_173174	PTK2B protein tyrosine kinase 2 beta
1079	3535922	STYX	0.327808	9.83833	3.35389	0.00146598	0.0222452	-1.51147	STYX _3535922	NM_145251	serine/threonine/tyrosine interacting protein
1080	3069955	TSPAN12	0.342901	6.20445	3.35298	0.00146999	0.0222853	-1.514	TSPAN12 _3069955	NM_012338	tetraspanin 12
1081	2357193		-1.02667	5.43166	-3.3499	0.00148354	0.0224532	-1.52251	_2357193	---
1082	2739792	ALPK1	-0.393382	7.22424	-3.34984	0.0014838	0.0224532	-1.52267	ALPK1 _2739792	NM_025144	alpha-kinase 1
1083	3773340	SGSH	-0.234409	9.07592	-3.34912	0.00148698	0.0224805	-1.52465	SGSH _3773340	NM_000199	N-sulfoglucosamine sulfohydrolase
1084	3188395	GPR21	-0.45444	5.64586	-3.34729	0.00149513	0.0225828	-1.52972	GPR21 _3188395	NM_005294	G protein-coupled receptor 21
1085	3250204	SUPV3L1	0.323463	9.22917	3.34655	0.00149844	0.0226119	-1.53177	SUPV3L1 _3250204	NM_003171	suppressor of var1, 3-like 1 (S. cerevisiae)
1086	3651639	TMEM159	-0.581601	7.58594	-3.3454	0.00150357	0.0226685	-1.53494	TMEM159 _3651639	NM_020422	transmembrane protein 159
1087	3259785	FRAT1	-0.227765	6.11269	-3.34429	0.00150853	0.022693	-1.53799	FRAT1 _3259785	NM_005479	frequently rearranged in advanced T-cell lymphomas
1088	3535186	ATL1	-0.401549	6.85633	-3.34427	0.00150865	0.022693	-1.53806	ATL1 _3535186	NM_015915	atlastin GTPase 1
1089	2318656	PER3	-0.410165	7.61687	-3.34411	0.00150935	0.022693	-1.53849	PER3 _2318656	NM_016831	period homolog 3 (Drosophila)
1090	3409211	PPFIBP1	-0.395919	8.87017	-3.34326	0.00151319	0.0227298	-1.54085	PPFIBP1 _3409211	NM_003622	PTPRF interacting protein, binding protein 1 (liprin beta 1)
1091	2896484	MYLIP	-0.600525	8.06663	-3.3376	0.00153887	0.0230944	-1.55644	MYLIP _2896484	NM_013262	myosin regulatory light chain interacting protein
1092	2881413	RPS14	0.368053	9.11112	3.33648	0.00154404	0.0231508	-1.55955	RPS14 _2881413	NM_001025071	ribosomal protein S14
1093	2517737	PLEKHA3	0.406182	6.82316	3.33594	0.00154649	0.0231662	-1.56101	PLEKHA3 _2517737	NM_019091	pleckstrin homology domain containing, family A (phosphoinositide binding specific) member 3
1094	2513554	CSRNP3	-0.284095	6.52009	-3.33372	0.00155673	0.0232984	-1.56713	CSRNP3 _2513554	NM_001172173	cysteine-serine-rich nuclear protein 3
1095	3020302	CAV1	-0.23212	11.5218	-3.33325	0.00155893	0.02331	-1.56844	CAV1 _3020302	NM_001172895	caveolin 1, caveolae protein, 22kDa
1096	3862564	C19orf47	0.209457	7.93721	3.33294	0.00156036	0.0233101	-1.56929	C19orf47 _3862564	BC027935	chromosome 19 open reading frame 47
1097	3687870	ZNF688	-0.288292	8.37969	-3.32966	0.00157566	0.0235171	-1.57832	ZNF688 _3687870	NM_145271	zinc finger protein 688
1098	3371225	CHST1	-0.637292	6.28864	-3.32803	0.00158331	0.0236097	-1.58281	CHST1 _3371225	NM_003654	carbohydrate (keratan sulfate Gal-6) sulfotransferase 1
1099	3015553	MEPCE	-0.155435	8.39109	-3.32642	0.00159087	0.0237009	-1.58722	MEPCE _3015553	NM_019606	methylphosphate capping enzyme
1100	3510542	LOC445341	-0.466626	4.69365	-3.32573	0.00159416	0.0237284	-1.58913	LOC445341 _3510542	AF463496	TRAFs and NIK-associated protein
1101	3590498	TYRO3	0.349253	7.67063	3.32455	0.00159974	0.0237898	-1.59237	TYRO3 _3590498	NM_006293	TYRO3 protein tyrosine kinase
1102	2870889	C5orf13	0.652078	8.87788	3.3234	0.00160523	0.0238338	-1.59554	C5orf13 _2870889	NM_001142481	chromosome 5 open reading frame 13
1103	2322103	SPEN	0.211353	8.55125	3.32332	0.00160561	0.0238338	-1.59576	SPEN _2322103	NM_015001	spen homolog, transcriptional regulator (Drosophila)
1104	3630217		0.58525	4.97504	3.32252	0.0016094	0.0238683	-1.59794	_3630217	---
1105	3346453	YAP1	-0.156891	10.2307	-3.32051	0.00161902	0.0239894	-1.60346	YAP1 _3346453	NM_001130145	Yes-associated protein 1
1106	2459173	PRO2012	-0.470474	5.53065	-3.31912	0.00162575	0.0240673	-1.6073	PRO2012 _2459173	BC019830	hypothetical protein PRO2012
1107	2987441	EIF3B	0.193071	9.43185	3.31763	0.00163292	0.024141	-1.61138	EIF3B _2987441	NM_001037283	eukaryotic translation initiation factor 3, subunit B
1108	2908762	RUNX2	0.71159	8.50228	3.31748	0.00163368	0.024141	-1.61181	RUNX2 _2908762	NM_001024630	runt-related transcription factor 2
1109	3709153	KDM6B	0.317253	7.33308	3.31425	0.00164937	0.0243329	-1.62066	KDM6B _3709153	NM_001080424	lysine (K)-specific demethylase 6B
1110	2325212		0.68983	4.10202	3.3142	0.00164964	0.0243329	-1.62081	_2325212	---
1111	2544468	CENPO	-0.252795	8.07324	-3.3138	0.00165158	0.0243397	-1.6219	CENPO _2544468	ENST00000380834	centromere protein O
1112	3666649	VPS4A	0.176635	9.12341	3.31333	0.00165387	0.0243404	-1.62318	VPS4A _3666649	NM_013245	vacuolar protein sorting 4 homolog A (S. cerevisiae)
1113	2939593	PECI	-0.384273	8.17287	-3.31318	0.00165461	0.0243404	-1.62359	PECI _2939593	NR_028588	peroxisomal D3,D2-enoyl-CoA isomerase
1114	3257750	HECTD2	0.438294	7.07438	3.31169	0.00166193	0.0244055	-1.62768	HECTD2 _3257750	NM_182765	HECT domain containing 2
1115	2429914	IGSF3	0.393074	7.405	3.31168	0.00166201	0.0244055	-1.62772	IGSF3 _2429914	NM_001542	immunoglobulin superfamily, member 3
1116	3748909	SLC47A2	-0.396005	6.1334	-3.306	0.00169018	0.0247968	-1.64328	SLC47A2 _3748909	NM_152908	solute carrier family 47, member 2
1117	3619595	FAM82A2	0.197211	8.8933	3.30545	0.00169293	0.0248149	-1.64478	FAM82A2 _3619595	NM_018145	family with sequence similarity 82, member A2
1118	3336043	KLC2	0.241505	8.59603	3.30515	0.00169444	0.0248149	-1.6456	KLC2 _3336043	NM_022822	kinesin light chain 2
1119	3958331		0.377935	3.03625	3.30207	0.00170996	0.025002	-1.65404	_3958331	---
1120	3885537	PLCG1	0.179903	8.98264	3.30201	0.00171027	0.025002	-1.65421	PLCG1 _3885537	NM_002660	phospholipase C, gamma 1
1121	3958045	C22orf30	0.280975	8.53703	3.30099	0.00171542	0.0250438	-1.657	C22orf30 _3958045	NM_173566	chromosome 22 open reading frame 30
1122	2409344	MED8	0.273171	8.6153	3.30059	0.00171747	0.0250438	-1.6581	MED8 _2409344	NM_201542	mediator complex subunit 8
1123	3374698	OSBP	0.170197	9.36828	3.30054	0.00171772	0.0250438	-1.65823	OSBP _3374698	NM_002556	oxysterol binding protein
1124	3724989	CDK5RAP3	-0.198399	6.99909	-3.2979	0.00173118	0.0252176	-1.66545	CDK5RAP3 _3724989	NM_176096	CDK5 regulatory subunit associated protein 3
1125	2831875	SLC35A4	0.315091	10.2143	3.29482	0.00174698	0.0254061	-1.67386	SLC35A4 _2831875	NM_080670	solute carrier family 35, member A4
1126	3392942		0.566239	4.94194	3.29478	0.00174722	0.0254061	-1.67399	_3392942	---
1127	3450899	SLC2A13	0.49399	7.97744	3.29436	0.00174937	0.0254148	-1.67512	SLC2A13 _3450899	NM_052885	solute carrier family 2 (facilitated glucose transporter), member 13
1128	2599901	C2orf24	-0.183923	7.278	-3.29324	0.00175517	0.0254763	-1.67818	C2orf24 _2599901	NM_015680	chromosome 2 open reading frame 24
1129	2906872	MDFI	0.369675	7.84561	3.29076	0.0017681	0.0256413	-1.68497	MDFI _2906872	NM_005586	MyoD family inhibitor
1130	3604236	MESDC1	0.224075	7.97167	3.29007	0.00177166	0.0256703	-1.68684	MESDC1 _3604236	NM_022566	mesoderm development candidate 1
1131	3896370	GPCPD1	-0.360583	8.55193	-3.28867	0.00177902	0.0257541	-1.69067	GPCPD1 _3896370	NM_019593	glycerophosphocholine phosphodiesterase GDE1 homolog (S. cerevisiae)
1132	2652410	FNDC3B	0.33456	10.4865	3.28801	0.00178248	0.0257815	-1.69247	FNDC3B _2652410	NM_022763	fibronectin type III domain containing 3B
1133	3069366	WNT2	0.925322	6.61853	3.2875	0.00178517	0.0257975	-1.69386	WNT2 _3069366	NM_003391	wingless-type MMTV integration site family member 2
1134	2875634	ZCCHC10	0.231905	5.89469	3.28668	0.0017895	0.0258373	-1.6961	ZCCHC10 _2875634	NM_017665	zinc finger, CCHC domain containing 10
1135	3557017	C14orf93	-0.248485	6.62827	-3.28458	0.00180063	0.0259751	-1.70183	C14orf93 _3557017	NM_021944	chromosome 14 open reading frame 93
1136	2320052		0.487058	7.2923	3.28379	0.0018048	0.0260033	-1.70397	_2320052	---
1137	3676671		0.400549	9.2851	3.28345	0.00180665	0.0260033	-1.70492	_3676671	---
1138	2480619	SOCS5	-0.219981	9.01451	-3.28331	0.00180735	0.0260033	-1.70528	SOCS5 _2480619	NM_014011	suppressor of cytokine signaling 5
1139	3430776	ISCU	-0.348797	9.10977	-3.28024	0.0018238	0.0261767	-1.71365	ISCU _3430776	NM_014301	iron-sulfur cluster scaffold homolog (E. coli)
1140	2674274		-0.198613	11.8552	-3.27995	0.00182539	0.0261767	-1.71446	_2674274	---
1141	3958309		0.521801	5.70252	3.27989	0.00182568	0.0261767	-1.71461	_3958309	---
1142	3781734	C18orf8	0.216253	8.29411	3.27987	0.0018258	0.0261767	-1.71467	C18orf8 _3781734	NM_013326	chromosome 18 open reading frame 8
1143	3199207	NFIB	-0.495257	10.7769	-3.27858	0.00183275	0.0262534	-1.71818	NFIB _3199207	NM_001190737	nuclear factor I/B
1144	3667332	IL34	-0.521919	8.38748	-3.27679	0.00184244	0.0263691	-1.72305	IL34 _3667332	NM_152456	interleukin 34
1145	2709778	BCL6	-0.317829	8.16809	-3.27621	0.00184561	0.026377	-1.72464	BCL6 _2709778	NM_001706	B-cell CLL/lymphoma 6
1146	2492938	RPIA	0.232994	6.58148	3.2761	0.00184621	0.026377	-1.72495	RPIA _2492938	NM_144563	ribose 5-phosphate isomerase A
1147	3901191	NAPB	-0.304333	6.96253	-3.27574	0.00184818	0.0263821	-1.72593	NAPB _3901191	NM_022080	N-ethylmaleimide-sensitive factor attachment protein, beta
1148	3725990		-0.277413	11.2086	-3.27466	0.00185405	0.0264429	-1.72886	_3725990	---
1149	3630223		0.381334	2.77176	3.27298	0.00186323	0.026517	-1.73343	_3630223	---
1150	2359993	CREB3L4	-0.221669	6.84603	-3.27295	0.00186339	0.026517	-1.73351	CREB3L4 _2359993	NM_130898	cAMP responsive element binding protein 3-like 4
1151	3476796	DHX37	0.235215	7.91288	3.27282	0.00186411	0.026517	-1.73386	DHX37 _3476796	NM_032656	DEAH (Asp-Glu-Ala-His) box polypeptide 37
1152	3163728	CNTLN	-0.472391	5.40849	-3.27234	0.00186675	0.0265314	-1.73517	CNTLN _3163728	NM_017738	centlein, centrosomal protein
1153	3275600		0.369281	9.75781	3.27203	0.00186845	0.0265327	-1.73601	_3275600	---
1154	3835645	PVR	0.405993	9.50622	3.2705	0.00187687	0.0266067	-1.74017	PVR _3835645	NM_006505	poliovirus receptor
1155	3687494	MAPK3	-0.224553	10.9333	-3.2705	0.00187692	0.0266067	-1.74019	MAPK3 _3687494	NM_001040056	mitogen-activated protein kinase 3
1156	3319613	RPL27A	0.385261	7.89434	3.26859	0.00188745	0.0267329	-1.74536	RPL27A _3319613	NM_000990	ribosomal protein L27a
1157	3475074		-0.240924	9.40982	-3.26764	0.00189278	0.0267852	-1.74797	_3475074	---
1158	3323413	HTATIP2	-0.393823	7.63863	-3.26321	0.00191758	0.0270936	-1.75999	HTATIP2 _3323413	NM_001098522	HIV-1 Tat interactive protein 2, 30kDa
1159	3471769	TMEM116	-0.393034	7.44834	-3.26315	0.00191788	0.0270936	-1.76014	TMEM116 _3471769	NM_001193531	transmembrane protein 116
1160	3676735		-0.295361	9.60625	-3.26254	0.00192133	0.0271188	-1.7618	_3676735	---
1161	3630221		0.313379	4.69631	3.26019	0.00193466	0.0272835	-1.76819	_3630221	---
1162	3868064	FUZ	-0.192869	8.11207	-3.25824	0.00194579	0.0274169	-1.77349	FUZ _3868064	NM_025129	fuzzy homolog (Drosophila)
1163	3981164	ACRC	-0.241963	5.44118	-3.2579	0.00194772	0.0274204	-1.7744	ACRC _3981164	NM_052957	acidic repeat containing
1164	3191695	EXOSC2	0.343381	9.31189	3.25699	0.00195292	0.0274701	-1.77687	EXOSC2 _3191695	NM_014285	exosome component 2
1165	3321269	FAR1	0.411322	7.99301	3.25633	0.00195673	0.0275	-1.77867	FAR1 _3321269	NM_032228	fatty acyl CoA reductase 1
1166	3457275	MMP19	0.34443	7.90518	3.25237	0.00197959	0.0277975	-1.7894	MMP19 _3457275	NM_002429	matrix metallopeptidase 19
1167	3194338	PMPCA	0.161679	8.5633	3.25169	0.00198355	0.0278292	-1.79124	PMPCA _3194338	NM_015160	peptidase (mitochondrial processing) alpha
1168	2678400	ACOX2	-0.23623	7.9474	-3.25031	0.00199156	0.0279177	-1.79496	ACOX2 _2678400	NM_003500	acyl-CoA oxidase 2, branched chain
1169	2805695	C5orf23	1.12247	7.30905	3.24848	0.0020023	0.0280441	-1.79993	C5orf23 _2805695	BC022250	chromosome 5 open reading frame 23
1170	3168160	NPR2	-0.218286	8.34073	-3.24628	0.00201526	0.0281861	-1.80589	NPR2 _3168160	NM_003995	natriuretic peptide receptor B/guanylate cyclase B (atrionatriuretic peptide receptor B)
1171	2436184		0.609844	4.01363	3.246	0.00201691	0.0281861	-1.80664	_2436184	---
1172	3957816	PATZ1	-0.179315	7.11216	-3.24589	0.00201759	0.0281861	-1.80695	PATZ1 _3957816	NM_014323	POZ (BTB) and AT hook containing zinc finger 1
1173	3365360	HPS5	0.394991	7.67189	3.24482	0.0020239	0.02825	-1.80983	HPS5 _3365360	NM_181507	Hermansky-Pudlak syndrome 5
1174	3254521	TSPAN14	-0.451629	9.07413	-3.24301	0.00203468	0.0283764	-1.81474	TSPAN14 _3254521	NM_030927	tetraspanin 14
1175	2565902	ANKRD36B	-0.469468	8.81576	-3.24256	0.00203734	0.0283893	-1.81595	ANKRD36B _2565902	NM_025190	ankyrin repeat domain 36B
1176	3458857	AVIL	-0.242305	6.46653	-3.24159	0.00204316	0.0284461	-1.81858	AVIL _3458857	NM_006576	advillin
1177	3751121	FLOT2	-0.237234	9.02298	-3.24087	0.00204745	0.0284816	-1.82051	FLOT2 _3751121	NM_004475	flotillin 2
1178	2991860	ITGB8	-0.816717	8.4211	-3.24032	0.00205075	0.0285033	-1.822	ITGB8 _2991860	NM_002214	integrin, beta 8
1179	3722535	ARL4D	-0.402225	7.64713	-3.23973	0.00205431	0.0285286	-1.8236	ARL4D _3722535	NM_001661	ADP-ribosylation factor-like 4D
1180	2395245	RERE	-0.176365	8.85336	-3.23861	0.00206104	0.0285978	-1.82662	RERE _2395245	NM_012102	arginine-glutamic acid dipeptide (RE) repeats
1181	2624639	CACNA2D3	-0.583343	5.63399	-3.23641	0.00207437	0.0287583	-1.83257	CACNA2D3 _2624639	NM_018398	calcium channel, voltage-dependent, alpha 2/delta subunit 3
1182	3178545	C9orf47	-0.534393	8.32473	-3.23589	0.00207751	0.0287776	-1.83397	C9orf47 _3178545	NM_001001938	chromosome 9 open reading frame 47
1183	2485688	CEP68	-0.274313	7.99174	-3.2351	0.00208232	0.0288198	-1.8361	CEP68 _2485688	NM_015147	centrosomal protein 68kDa
1184	3335338	FAM89B	0.313309	9.89682	3.23441	0.00208657	0.0288542	-1.83798	FAM89B _3335338	NM_001098785	family with sequence similarity 89, member B
1185	2589868	CCDC141	-0.341495	4.51276	-3.23384	0.00209006	0.0288777	-1.83953	CCDC141 _2589868	NM_173648	coiled-coil domain containing 141
1186	3779579	TUBB6	0.378498	10.6398	3.23355	0.0020918	0.0288777	-1.84029	TUBB6 _3779579	NM_032525	tubulin, beta 6
1187	2565160		0.267987	11.1727	3.23315	0.00209426	0.0288874	-1.84138	_2565160	---
1188	3844043		0.275793	3.26823	3.23162	0.00210367	0.0289928	-1.84552	_3844043	---
1189	3417703	HSD17B6	0.357387	4.80928	3.2306	0.00210991	0.0290374	-1.84825	HSD17B6 _3417703	NM_003725	hydroxysteroid (17-beta) dehydrogenase 6 homolog (mouse)
1190	2505501	IMP4	0.214957	9.61986	3.2303	0.00211181	0.0290374	-1.84908	IMP4 _2505501	NM_033416	IMP4, U3 small nucleolar ribonucleoprotein, homolog (yeast)
1191	3624362	LEO1	0.243361	7.13412	3.23023	0.00211223	0.0290374	-1.84927	LEO1 _3624362	NM_138792	Leo1, Paf1/RNA polymerase II complex component, homolog (S. cerevisiae)
1192	3298738	WAPAL	0.295686	8.0354	3.22788	0.00212676	0.0292127	-1.85559	WAPAL _3298738	NM_015045	wings apart-like homolog (Drosophila)
1193	2902633	MSH5	-0.280585	7.09613	-3.22695	0.00213254	0.0292675	-1.85809	MSH5 _2902633	NM_002441	mutS homolog 5 (E. coli)
1194	3594129	MAPK6	0.30888	9.07435	3.22528	0.00214296	0.0293859	-1.86259	MAPK6 _3594129	NM_002748	mitogen-activated protein kinase 6
1195	3339722	P2RY2	0.355652	7.21209	3.22481	0.0021459	0.0294015	-1.86385	P2RY2 _3339722	NM_176072	purinergic receptor P2Y, G-protein coupled, 2
1196	3873057	DEFB125	0.355788	5.40569	3.22436	0.00214877	0.0294163	-1.86509	DEFB125 _3873057	NM_153325	defensin, beta 125
1197	2628682	ARL6IP5	-0.323787	11.3504	-3.2236	0.00215352	0.0294566	-1.86713	ARL6IP5 _2628682	NM_006407	ADP-ribosylation-like factor 6 interacting protein 5
1198	3007960	CLDN4	0.482407	6.17661	3.22305	0.00215698	0.0294686	-1.86861	CLDN4 _3007960	NM_001305	claudin 4
1199	3086573		-0.701801	5.31591	-3.22289	0.002158	0.0294686	-1.86904	_3086573	---
1200	3728889	TMEM49	0.216167	11.3383	3.21934	0.00218049	0.0297509	-1.8786	TMEM49 _3728889	NM_030938	transmembrane protein 49
1201	2359885	SLC27A3	-0.274669	7.52509	-3.21826	0.00218735	0.0298197	-1.8815	SLC27A3 _2359885	NM_024330	solute carrier family 27 (fatty acid transporter), member 3
1202	3012064	CDK14	0.321599	9.06495	3.216	0.00220183	0.0299799	-1.88759	CDK14 _3012064	NM_012395	cyclin-dependent kinase 14
1203	3227846	MED27	0.297328	7.92762	3.2156	0.00220436	0.0299799	-1.88865	MED27 _3227846	NM_004269	mediator complex subunit 27
1204	3408733	RASSF8	0.425416	9.03561	3.21536	0.00220594	0.0299799	-1.88931	RASSF8 _3408733	NM_007211	Ras association (RalGDS/AF-6) domain family (N-terminal) member 8
1205	2331959	DEM1	0.213259	7.22996	3.21524	0.00220672	0.0299799	-1.88963	DEM1 _2331959	NM_022774	defects in morphology 1 homolog (S. cerevisiae)
1206	2877257	BRD8	-0.297366	7.51547	-3.215	0.00220825	0.0299799	-1.89027	BRD8 _2877257	NM_139199	bromodomain containing 8
1207	2899152	HIST1H2AC	-0.342136	9.26143	-3.21257	0.00222394	0.0301678	-1.8968	HIST1H2AC _2899152	NM_003512	histone cluster 1, H2ac
1208	2927722	HEBP2	-0.13684	10.6086	-3.21103	0.00223396	0.0302787	-1.90095	HEBP2 _2927722	NM_014320	heme binding protein 2
1209	2842860	ZNF346	-0.175447	7.76019	-3.21017	0.00223958	0.0303297	-1.90326	ZNF346 _2842860	NM_012279	zinc finger protein 346
1210	3453218	CCNT1	0.286596	9.16928	3.2091	0.00224652	0.0303985	-1.90612	CCNT1 _3453218	NM_001240	cyclin T1
1211	3315512	RIC8A	0.184444	9.53668	3.20825	0.00225211	0.030449	-1.90841	RIC8A _3315512	NM_021932	resistance to inhibitors of cholinesterase 8 homolog A (C. elegans)
1212	3237548	ARL5B	0.3082	10.0492	3.20677	0.00226185	0.0305555	-1.91239	ARL5B _3237548	NM_178815	ADP-ribosylation factor-like 5B
1213	3261886	C10orf26	0.412611	9.38082	3.20509	0.00227295	0.0306801	-1.9169	C10orf26 _3261886	NM_017787	chromosome 10 open reading frame 26
1214	3392887		0.412879	10.5742	3.19651	0.00233038	0.0314294	-1.9399	_3392887	---
1215	3470386		-0.282407	11.0723	-3.19588	0.00233462	0.031456	-1.94157	_3470386	---
1216	2595443	WDR12	0.330601	7.81337	3.19565	0.00233619	0.031456	-1.94219	WDR12 _2595443	NM_018256	WD repeat domain 12
1217	3837269	GPR77	0.274678	5.39076	3.19473	0.00234243	0.031514	-1.94465	GPR77 _3837269	NM_018485	G protein-coupled receptor 77
1218	3332938	SDHAF2	0.202504	9.18021	3.19383	0.00234859	0.0315535	-1.94707	SDHAF2 _3332938	NM_017841	succinate dehydrogenase complex assembly factor 2
1219	2407985	HEYL	0.421333	7.54669	3.19372	0.00234935	0.0315535	-1.94737	HEYL _2407985	NM_014571	hairy/enhancer-of-split related with YRPW motif-like
1220	2333669		0.388951	10.1733	3.19346	0.00235114	0.0315535	-1.94807	_2333669	---
1221	2378584	RCOR3	-0.404879	8.03147	-3.19181	0.00236244	0.0316791	-1.95249	RCOR3 _2378584	NM_001136223	REST corepressor 3
1222	3556816	SLC7A7	-0.533769	6.85317	-3.19077	0.00236953	0.0317482	-1.95525	SLC7A7 _3556816	NM_003982	solute carrier family 7 (cationic amino acid transporter, y+ system), member 7
1223	3392883		0.376521	10.5031	3.1901	0.00237415	0.0317841	-1.95704	_3392883	---
1224	2968652	SESN1	-0.455332	7.80009	-3.18842	0.00238577	0.0319136	-1.96154	SESN1 _2968652	NM_014454	sestrin 1
1225	3749718		0.198587	11.0595	3.18762	0.00239134	0.0319395	-1.96369	_3749718	---
1226	2858793	C5orf43	0.269153	8.52392	3.18741	0.0023928	0.0319395	-1.96425	C5orf43 _2858793	NM_001048249	chromosome 5 open reading frame 43
1227	2663396	IQSEC1	0.315693	8.81035	3.1873	0.00239356	0.0319395	-1.96454	IQSEC1 _2663396	NM_001134382	IQ motif and Sec7 domain 1
1228	3845868	LSM7	0.178633	7.73328	3.18552	0.00240597	0.032079	-1.96931	LSM7 _3845868	NM_016199	LSM7 homolog, U6 small nuclear RNA associated (S. cerevisiae)
1229	2407250	C1orf109	0.191993	6.2998	3.1825	0.00242711	0.0323344	-1.97736	C1orf109 _2407250	BC018109	chromosome 1 open reading frame 109
1230	2806376	SPEF2	-0.186671	4.84706	-3.18171	0.00243266	0.032382	-1.97947	SPEF2 _2806376	NM_024867	sperm flagellar 2
1231	3511698	EPSTI1	-0.41744	5.47339	-3.17851	0.00245538	0.032658	-1.98803	EPSTI1 _3511698	NM_001002264	epithelial stromal interaction 1 (breast)
1232	2484841	B3GNT2	0.311401	7.25448	3.1776	0.00246186	0.0327176	-1.99046	B3GNT2 _2484841	NM_006577	UDP-GlcNAc:betaGal beta-1,3-N-acetylglucosaminyltransferase 2
1233	3077766	TPK1	-0.283743	6.01248	-3.17701	0.00246608	0.032747	-1.99203	TPK1 _3077766	NM_022445	thiamin pyrophosphokinase 1
1234	2844335		-0.22826	11.1393	-3.17659	0.00246905	0.03276	-1.99314	_2844335	---
1235	2320392	C1orf187	0.348457	7.64727	3.17576	0.00247499	0.0328122	-1.99536	C1orf187 _2320392	NM_198545	chromosome 1 open reading frame 187
1236	2725332	TMEM33	0.305817	9.3103	3.17499	0.00248054	0.0328443	-1.99741	TMEM33 _2725332	NM_018126	transmembrane protein 33
1237	3695907		-0.362976	4.47764	-3.17486	0.00248143	0.0328443	-1.99775	_3695907	---
1238	3191724	ABL1	0.276879	9.68436	3.1743	0.00248547	0.0328712	-1.99924	ABL1 _3191724	NM_007313	c-abl oncogene 1, non-receptor tyrosine kinase
1239	3191589	FUBP3	0.314221	8.75053	3.17313	0.00249392	0.0329564	-2.00237	FUBP3 _3191589	NM_003934	far upstream element (FUSE) binding protein 3
1240	3729002	C17orf71	0.169623	7.02197	3.17237	0.0024994	0.0330022	-2.00439	C17orf71 _3729002	NM_018149	chromosome 17 open reading frame 71
1241	3467788	DEPDC4	-0.238891	4.42136	-3.1719	0.0025028	0.0330204	-2.00564	DEPDC4 _3467788	NM_152317	DEP domain containing 4
1242	2832015		-0.271877	10.2792	-3.1679	0.00253194	0.033378	-2.0163	_2832015	---
1243	2807621	PTGER4	-0.50611	8.04601	-3.16728	0.0025365	0.0334112	-2.01795	PTGER4 _2807621	NM_000958	prostaglandin E receptor 4 (subtype EP4)
1244	3382319	GDPD5	0.251583	8.05995	3.16672	0.00254062	0.0334385	-2.01945	GDPD5 _3382319	NM_030792	glycerophosphodiester phosphodiesterase domain containing 5
1245	2878809	ARAP3	0.285035	7.42031	3.16595	0.00254624	0.0334802	-2.02148	ARAP3 _2878809	NM_022481	ArfGAP with RhoGAP domain, ankyrin repeat and PH domain 3
1246	2844327		-0.333492	9.43731	-3.16573	0.00254787	0.0334802	-2.02207	_2844327	---
1247	2624291	PRKCD	0.254183	8.53224	3.16459	0.00255632	0.0335643	-2.02512	PRKCD _2624291	NM_006254	protein kinase C, delta
1248	2326749	ZDHHC18	0.211905	8.88898	3.15969	0.00259273	0.0339931	-2.03813	ZDHHC18 _2326749	NM_032283	zinc finger, DHHC-type containing 18
1249	2907754	CUL9	-0.146361	7.60993	-3.15964	0.00259313	0.0339931	-2.03827	CUL9 _2907754	NM_015089	cullin 9
1250	3236538	RPP38	0.365187	8.06225	3.15815	0.00260427	0.0341117	-2.04222	RPP38 _3236538	NM_183005	ribonuclease P/MRP 38kDa subunit
1251	2333670		0.329546	8.79068	3.1574	0.00260996	0.0341319	-2.04422	_2333670	---
1252	3144740	FP6628	-0.401727	5.00329	-3.15733	0.00261046	0.0341319	-2.0444	FP6628 _3144740	AF461899	hypothetical LOC100132183
1253	3146012	NIPAL2	-0.384765	9.37441	-3.15712	0.00261206	0.0341319	-2.04497	NIPAL2 _3146012	NM_024759	NIPA-like domain containing 2
1254	3513514	LPAR6	-0.59014	6.386	-3.15619	0.00261905	0.0341959	-2.04742	LPAR6 _3513514	NM_005767	lysophosphatidic acid receptor 6
1255	3070183	AASS	-0.419799	7.97287	-3.15309	0.00264264	0.0344764	-2.05567	AASS _3070183	NM_005763	aminoadipate-semialdehyde synthase
1256	2893794	DSP	0.909153	8.20355	3.15223	0.00264914	0.0345126	-2.05793	DSP _2893794	NM_004415	desmoplakin
1257	3306984	GPAM	0.705695	7.81106	3.15217	0.00264962	0.0345126	-2.0581	GPAM _3306984	NM_020918	glycerol-3-phosphate acyltransferase, mitochondrial
1258	2599536	RNF25	0.253171	7.93859	3.14909	0.00267324	0.0347754	-2.06626	RNF25 _2599536	NM_022453	ring finger protein 25
1259	3278305	BEND7	0.29078	5.87322	3.14899	0.00267405	0.0347754	-2.06654	BEND7 _3278305	NM_152751	BEN domain containing 7
1260	2892652	FAM50B	0.231339	8.03169	3.14865	0.00267664	0.0347814	-2.06743	FAM50B _2892652	NM_012135	family with sequence similarity 50, member B
1261	2320066		0.244993	10.7648	3.14771	0.00268395	0.0348487	-2.06994	_2320066	---
1262	2802681	LOC100133299	0.560067	6.2794	3.14722	0.00268776	0.0348706	-2.07124	LOC100133299 _2802681	AY358688	GALI1870
1263	2350287	PRPF38B	0.246047	7.98881	3.14424	0.00271089	0.0351428	-2.07912	PRPF38B _2350287	NM_018061	PRP38 pre-mRNA processing factor 38 (yeast) domain containing B
1264	3056044	BAZ1B	-0.23834	8.88169	-3.14352	0.00271651	0.0351617	-2.08103	BAZ1B _3056044	NM_032408	bromodomain adjacent to zinc finger domain, 1B
1265	3177880	DAPK1	-0.951444	8.29039	-3.14351	0.00271664	0.0351617	-2.08107	DAPK1 _3177880	NM_004938	death-associated protein kinase 1
1266	2378369	HHAT	-0.256157	6.40074	-3.14262	0.00272357	0.0352236	-2.08342	HHAT _2378369	NM_001170580	hedgehog acyltransferase
1267	3942350	SEC14L2	0.448177	8.32317	3.14207	0.0027279	0.0352517	-2.08488	SEC14L2 _3942350	NM_012429	SEC14-like 2 (S. cerevisiae)
1268	3403140	EMG1	0.273691	7.65883	3.14146	0.00273269	0.0352594	-2.08649	EMG1 _3403140	NM_006331	EMG1 nucleolar protein homolog (S. cerevisiae)
1269	2566383	C2orf64	-0.22172	7.36999	-3.14145	0.0027328	0.0352594	-2.08653	C2orf64 _2566383	BC047722	chromosome 2 open reading frame 64
1270	3018509	DUS4L	-0.25549	6.49076	-3.14061	0.0027394	0.0353014	-2.08874	DUS4L _3018509	NM_181581	dihydrouridine synthase 4-like (S. cerevisiae)
1271	3374061	YPEL4	-0.272536	7.00802	-3.14049	0.00274037	0.0353014	-2.08907	YPEL4 _3374061	NM_145008	yippee-like 4 (Drosophila)
1272	2613441	KAT2B	-0.396485	7.63461	-3.13852	0.00275592	0.0354737	-2.09427	KAT2B _2613441	NM_003884	K(lysine) acetyltransferase 2B
1273	3434374	GATC	0.203261	9.92084	3.13738	0.00276497	0.0355623	-2.09728	GATC _3434374	NM_176818	glutamyl-tRNA(Gln) amidotransferase, subunit C homolog (bacterial)
1274	2745547	GAB1	-0.391755	9.09029	-3.13344	0.00279648	0.0359324	-2.1077	GAB1 _2745547	NM_207123	GRB2-associated binding protein 1
1275	3452478	AMIGO2	0.783649	7.86691	3.13323	0.00279813	0.0359324	-2.10825	AMIGO2 _3452478	NM_001143668	adhesion molecule with Ig-like domain 2
1276	3678395	GLYR1	0.139025	9.132	3.13203	0.00280785	0.0360289	-2.11143	GLYR1 _3678395	NM_032569	glyoxylate reductase 1 homolog (Arabidopsis)
1277	3478457	STX2	0.2523	9.52842	3.13173	0.00281029	0.036032	-2.11223	STX2 _3478457	NM_194356	syntaxin 2
1278	3667811	DHODH	0.237013	6.96597	3.12913	0.00283136	0.0362738	-2.11909	DHODH _3667811	NM_001361	dihydroorotate dehydrogenase
1279	3284302	NRP1	-0.529179	10.1418	-3.1279	0.00284134	0.0363732	-2.12233	NRP1 _3284302	NM_003873	neuropilin 1
1280	3636985	NMB	0.254821	7.22176	3.12637	0.0028539	0.0365054	-2.12638	NMB _3636985	NM_021077	neuromedin B
1281	3762625	MBTD1	-0.334295	6.85072	-3.12586	0.00285803	0.0365297	-2.12771	MBTD1 _3762625	NM_017643	mbt domain containing 1
1282	2871717	CCDC112	0.241967	5.47547	3.12552	0.00286085	0.0365372	-2.12861	CCDC112 _2871717	NM_001040440	coiled-coil domain containing 112
1283	3041875	OSBPL3	-0.474675	7.59994	-3.12493	0.00286567	0.0365702	-2.13016	OSBPL3 _3041875	NM_015550	oxysterol binding protein-like 3
1284	2708610	MAGEF1	0.182616	9.04139	3.12465	0.00286799	0.0365714	-2.13091	MAGEF1 _2708610	NM_022149	melanoma antigen family F, 1
1285	2320150		-0.247287	11.5532	-3.12423	0.00287143	0.0365867	-2.13201	_2320150	---
1286	3518977	RNF219	0.280657	6.57438	3.12343	0.00287808	0.036643	-2.13413	RNF219 _3518977	NM_024546	ring finger protein 219
1287	3409006	MED21	0.252307	9.58143	3.12188	0.00289091	0.0367776	-2.13822	MED21 _3409006	NM_004264	mediator complex subunit 21
1288	3336422	RBM4	0.160437	9.09616	3.121	0.0028982	0.0368417	-2.14053	RBM4 _3336422	NM_002896	RNA binding motif protein 4
1289	3565739	ATG14	-0.349123	7.4511	-3.12073	0.00290044	0.0368417	-2.14124	ATG14 _3565739	NM_014924	ATG14 autophagy related 14 homolog (S. cerevisiae)
1290	2517408	AGPS	0.462936	8.43211	3.12004	0.00290623	0.0368865	-2.14307	AGPS _2517408	NM_003659	alkylglycerone phosphate synthase
1291	2358171	PRPF3	0.240809	8.80455	3.11973	0.0029088	0.0368907	-2.14389	PRPF3 _2358171	NM_004698	PRP3 pre-mRNA processing factor 3 homolog (S. cerevisiae)
1292	2432571	POLR3GL	-0.254083	6.39913	-3.11922	0.002913	0.0369153	-2.14521	POLR3GL _2432571	NM_032305	polymerase (RNA) III (DNA directed) polypeptide G (32kD)-like
1293	2746164	MMAA	0.235807	7.42511	3.1175	0.00292745	0.0370697	-2.14976	MMAA _2746164	NM_172250	methylmalonic aciduria (cobalamin deficiency) cblA type
1294	3017068	NFE4	-0.388419	5.43465	-3.11593	0.00294063	0.0372079	-2.15388	NFE4 _3017068	NM_001085386	transcription factor NF-E4
1295	2915571	MRAP2	0.512491	7.23614	3.11533	0.00294573	0.0372436	-2.15547	MRAP2 _2915571	NM_138409	melanocortin 2 receptor accessory protein 2
1296	3749618		0.352594	5.44693	3.11411	0.00295604	0.037345	-2.15868	_3749618	---
1297	3392876		0.500508	9.54231	3.11261	0.00296872	0.0374763	-2.16261	_3392876	---
1298	3569441	ZFYVE26	-0.217268	8.0692	-3.11118	0.00298094	0.0376017	-2.16639	ZFYVE26 _3569441	NM_015346	zinc finger, FYVE domain containing 26
1299	3733911	SSTR2	-0.486315	7.0136	-3.10986	0.00299217	0.0377143	-2.16984	SSTR2 _3733911	NM_001050	somatostatin receptor 2
1300	3556966	HAUS4	-0.382185	8.3326	-3.1081	0.00300731	0.0378759	-2.17447	HAUS4 _3556966	NM_001166269	HAUS augmin-like complex, subunit 4
1301	2854445	DAB2	-0.374567	10.971	-3.10725	0.00301468	0.0379395	-2.17672	DAB2 _2854445	NM_001343	disabled homolog 2, mitogen-responsive phosphoprotein (Drosophila)
1302	3816778	GNA11	0.180682	9.95025	3.1056	0.00302888	0.0380889	-2.18103	GNA11 _3816778	NM_002067	guanine nucleotide binding protein (G protein), alpha 11 (Gq class)
1303	2328633	TMEM39B	-0.196807	7.98943	-3.10391	0.00304359	0.0382446	-2.18548	TMEM39B _2328633	NM_018056	transmembrane protein 39B
1304	3623472	C15orf33	-0.201581	5.075	-3.10191	0.00306105	0.0384334	-2.19073	C15orf33 _3623472	NM_152647	chromosome 15 open reading frame 33
1305	2461037	PCNXL2	-0.272873	6.99551	-3.10143	0.00306529	0.0384334	-2.192	PCNXL2 _2461037	NM_014801	pecanex-like 2 (Drosophila)
1306	2827299	MEGF10	-0.303317	6.08022	-3.10138	0.00306566	0.0384334	-2.19211	MEGF10 _2827299	NM_032446	multiple EGF-like-domains 10
1307	3348940	BCO2	-0.226866	4.94809	-3.10021	0.00307596	0.038533	-2.19519	BCO2 _3348940	NM_031938	beta-carotene oxygenase 2
1308	3150060	EXT1	-0.30036	10.9821	-3.09862	0.00308997	0.0386744	-2.19936	EXT1 _3150060	NM_000127	exostosin 1
1309	2831987		-0.192865	9.57954	-3.09839	0.00309197	0.0386744	-2.19995	_2831987	---
1310	3834519	ARHGEF1	0.15171	8.19534	3.09741	0.00310063	0.0387467	-2.20252	ARHGEF1 _3834519	NM_199002	Rho guanine nucleotide exchange factor (GEF) 1
1311	3275598		0.499073	6.91405	3.09693	0.0031049	0.0387467	-2.20379	_3275598	---
1312	3933243	PRDM15	0.168465	7.60365	3.09674	0.00310663	0.0387467	-2.2043	PRDM15 _3933243	NM_001040424	PR domain containing 15
1313	2565163		0.27056	11.1895	3.09667	0.00310721	0.0387467	-2.20447	_2565163	---
1314	3204833	GBA2	0.202279	7.90199	3.0945	0.00312657	0.0389584	-2.21017	GBA2 _3204833	NM_020944	glucosidase, beta (bile acid) 2
1315	3614087	UBE3A	0.336635	7.87353	3.09359	0.00313464	0.0390293	-2.21253	UBE3A _3614087	NM_130839	ubiquitin protein ligase E3A
1316	2371547	C1orf21	-0.300051	8.33114	-3.09184	0.0031504	0.0391704	-2.21713	C1orf21 _2371547	NM_030806	chromosome 1 open reading frame 21
1317	2460817	SIPA1L2	0.400987	6.95045	3.0918	0.00315076	0.0391704	-2.21724	SIPA1L2 _2460817	NM_020808	signal-induced proliferation-associated 1 like 2
1318	3385509	FZD4	-0.382163	8.54833	-3.0915	0.00315341	0.0391736	-2.21801	FZD4 _3385509	NM_012193	frizzled homolog 4 (Drosophila)
1319	2320657	MIIP	0.179139	8.29702	3.08883	0.00317753	0.0394365	-2.225	MIIP _2320657	NM_021933	migration and invasion inhibitory protein
1320	3056131	TBL2	0.256899	9.00438	3.08863	0.0031794	0.0394365	-2.22554	TBL2 _3056131	NM_012453	transducin (beta)-like 2
1321	2805635	NPR3	0.932995	7.87955	3.08827	0.00318264	0.0394469	-2.22648	NPR3 _2805635	NM_000908	natriuretic peptide receptor C/guanylate cyclase C (atrionatriuretic peptide receptor C)
1322	2871241	MCC	-0.743213	9.02961	-3.08644	0.00319926	0.0396229	-2.23125	MCC _2871241	NM_001085377	mutated in colorectal cancers
1323	3883787	C20orf4	0.186563	9.37161	3.08561	0.00320686	0.039687	-2.23343	C20orf4 _3883787	BC019311	chromosome 20 open reading frame 4
1324	3300242	CPEB3	-0.185871	5.852	-3.085	0.00321246	0.0397263	-2.23503	CPEB3 _3300242	NM_014912	cytoplasmic polyadenylation element binding protein 3
1325	3665603	CTCF	0.18305	8.17077	3.08381	0.00322334	0.0398099	-2.23813	CTCF _3665603	NM_006565	CCCTC-binding factor (zinc finger protein)
1326	3444043	OLR1	0.504976	5.20613	3.08354	0.00322586	0.0398099	-2.23885	OLR1 _3444043	NM_002543	oxidized low density lipoprotein (lectin-like) receptor 1
1327	2831953		-0.231867	11.6834	-3.08337	0.0032274	0.0398099	-2.23928	_2831953	---
1328	3740171	CRK	0.185521	9.86582	3.0832	0.00322894	0.0398099	-2.23972	CRK _3740171	NM_016823	v-crk sarcoma virus CT10 oncogene homolog (avian)
1329	3162529	C9orf150	-0.71203	9.15169	-3.08103	0.00324902	0.0400272	-2.24541	C9orf150 _3162529	NM_203403	chromosome 9 open reading frame 150
1330	3540398	FNTB	0.222597	8.83165	3.08065	0.0032525	0.04004	-2.24639	FNTB _3540398	NM_002028	farnesyltransferase, CAAX box, beta
1331	3334025	MARK2	0.156661	8.15301	3.08023	0.00325644	0.0400584	-2.2475	MARK2 _3334025	NM_001039469	MAP/microtubule affinity-regulating kinase 2
1332	3865464	OPA3	0.193368	6.89415	3.0793	0.003265	0.0401336	-2.24991	OPA3 _3865464	NM_001017989	optic atrophy 3 (autosomal recessive, with chorea and spastic paraplegia)
1333	2650393	PPM1L	-0.615623	6.23879	-3.07818	0.00327545	0.0402317	-2.25284	PPM1L _2650393	NM_139245	protein phosphatase, Mg2+/Mn2+ dependent, 1L
1334	3648247	C16orf75	-0.366731	8.03784	-3.07787	0.00327839	0.0402376	-2.25366	C16orf75 _3648247	NM_152308	chromosome 16 open reading frame 75
1335	3933999	U2AF1	0.246942	8.06123	3.07724	0.00328428	0.0402798	-2.25531	U2AF1 _3933999	NM_001025204	U2 small nuclear RNA auxiliary factor 1
1336	2409104	SLC2A1	0.465207	10.1142	3.07637	0.00329237	0.0403488	-2.25756	SLC2A1 _2409104	NM_006516	solute carrier family 2 (facilitated glucose transporter), member 1
1337	3734355	GPRC5C	-0.365187	7.41462	-3.07425	0.00331228	0.0405624	-2.26309	GPRC5C _3734355	NM_022036	G protein-coupled receptor, family C, group 5, member C
1338	3890597	RBM38	0.228175	8.5697	3.07367	0.00331775	0.040599	-2.2646	RBM38 _3890597	NM_017495	RNA binding motif protein 38
1339	2397898	HSPB7	0.568395	9.27527	3.0705	0.00334783	0.0409365	-2.27288	HSPB7 _2397898	NM_014424	heat shock 27kDa protein family, member 7 (cardiovascular)
1340	2458921	ITPKB	-0.2385	7.01459	-3.07007	0.00335195	0.0409563	-2.274	ITPKB _2458921	NM_002221	inositol 1,4,5-trisphosphate 3-kinase B
1341	3638337	POLG	0.161539	7.83094	3.06767	0.00337481	0.0411532	-2.28023	POLG _3638337	NM_002693	polymerase (DNA directed), gamma
1342	3359910	NUP98	0.260377	9.30162	3.0676	0.00337556	0.0411532	-2.28043	NUP98 _3359910	NM_016320	nucleoporin 98kDa
1343	2520113	INPP1	-0.38238	6.79165	-3.06759	0.0033756	0.0411532	-2.28045	INPP1 _2520113	NM_001128928	inositol polyphosphate-1-phosphatase
1344	2766456	UGDH	0.3424	11.1201	3.06478	0.00340269	0.0414526	-2.28777	UGDH _2766456	NM_003359	UDP-glucose 6-dehydrogenase
1345	3725992		-0.334963	4.89803	-3.06447	0.00340568	0.0414581	-2.28858	_3725992	---
1346	2565161		0.283767	11.2851	3.06344	0.00341564	0.0415424	-2.29125	_2565161	---
1347	3725801		-0.309527	8.89017	-3.06305	0.00341941	0.0415424	-2.29226	_3725801	---
1348	2436145		0.306453	11.2761	3.06297	0.00342021	0.0415424	-2.29248	_2436145	---
1349	2491089	DNAH6	-0.262762	4.8234	-3.06207	0.00342892	0.0416173	-2.29481	DNAH6 _2491089	NM_001370	dynein, axonemal, heavy chain 6
1350	3847703	MLLT1	0.170717	9.49814	3.05979	0.00345126	0.0418573	-2.30076	MLLT1 _3847703	NM_005934	myeloid/lymphoid or mixed-lineage leukemia (trithorax homolog, Drosophila); translocated to, 1
1351	3771800	SRSF2	0.241463	9.88244	3.05764	0.00347229	0.0420813	-2.30632	SRSF2 _3771800	NM_003016	serine/arginine-rich splicing factor 2
1352	3820921	SMARCA4	0.167629	8.905	3.05652	0.00348335	0.0421841	-2.30924	SMARCA4 _3820921	NM_001128844	SWI/SNF related, matrix associated, actin dependent regulator of chromatin, subfamily a, member 4
1353	3958282		0.211621	9.11543	3.05567	0.00349176	0.0422547	-2.31145	_3958282	---
1354	2916345	SLC35A1	-0.368798	6.88059	-3.05275	0.00352076	0.0425741	-2.31902	SLC35A1 _2916345	NM_006416	solute carrier family 35 (CMP-sialic acid transporter), member A1
1355	2369325	C1orf220	-0.235973	6.08705	-3.04964	0.00355191	0.0429191	-2.32709	C1orf220 _2369325	NR_033186	chromosome 1 open reading frame 220
1356	3751541	GIT1	-0.153754	9.15591	-3.04425	0.00360658	0.0435476	-2.34107	GIT1 _3751541	NM_001085454	G protein-coupled receptor kinase interacting ArfGAP 1
1357	3517594	DIS3	0.359933	8.07442	3.04365	0.00361273	0.0435897	-2.34263	DIS3 _3517594	NM_014953	DIS3 mitotic control homolog (S. cerevisiae)
1358	3997825	MXRA5	0.851933	8.36159	3.04247	0.00362479	0.043703	-2.34568	MXRA5 _3997825	NM_015419	matrix-remodelling associated 5
1359	2819044	RASA1	0.386852	9.32275	3.04212	0.00362834	0.0437136	-2.34658	RASA1 _2819044	NM_002890	RAS p21 protein activator (GTPase activating protein) 1
1360	2428501	SLC16A1	0.47157	9.339	3.03932	0.00365722	0.0440291	-2.35384	SLC16A1 _2428501	NM_001166496	solute carrier family 16, member 1 (monocarboxylic acid transporter 1)
1361	3260829	FAM178A	-0.344997	7.15627	-3.03777	0.00367321	0.0441892	-2.35783	FAM178A _3260829	NM_018121	family with sequence similarity 178, member A
1362	2477933	GALM	-0.519313	8.61208	-3.03627	0.00368888	0.0443269	-2.36173	GALM _2477933	NM_138801	galactose mutarotase (aldose 1-epimerase)
1363	3442176	ING4	-0.344616	8.40668	-3.03615	0.00369007	0.0443269	-2.36202	ING4 _3442176	NM_016162	inhibitor of growth family, member 4
1364	3070712	WASL	-0.19827	8.91202	-3.03366	0.00371613	0.0446072	-2.36846	WASL _3070712	NM_003941	Wiskott-Aldrich syndrome-like
1365	3089740	RHOBTB2	-0.1649	7.56374	-3.03336	0.00371931	0.0446126	-2.36924	RHOBTB2 _3089740	NM_001160036	Rho-related BTB domain containing 2
1366	2505386	SMPD4	-0.1977	12.2078	-3.03236	0.00372976	0.0447053	-2.37181	SMPD4 _2505386	NR_033230	sphingomyelin phosphodiesterase 4, neutral membrane (neutral sphingomyelinase-3)
1367	2484552	AHSA2	-0.37508	6.72441	-3.03208	0.00373274	0.0447082	-2.37254	AHSA2 _2484552	NM_152392	AHA1, activator of heat shock 90kDa protein ATPase homolog 2 (yeast)
1368	3901696	ACSS1	-0.364723	7.05524	-3.03164	0.00373743	0.0447098	-2.37369	ACSS1 _3901696	NM_032501	acyl-CoA synthetase short-chain family member 1
1369	2592005	HIBCH	-0.388306	6.03888	-3.03155	0.00373833	0.0447098	-2.37391	HIBCH _2592005	NM_014362	3-hydroxyisobutyryl-CoA hydrolase
1370	3725806		-0.268215	9.574	-3.03103	0.0037438	0.0447181	-2.37525	_3725806	---
1371	3474995		0.377001	6.22818	3.03097	0.00374449	0.0447181	-2.37542	_3474995	---
1372	3544251	YLPM1	0.356583	7.39505	3.03048	0.00374965	0.0447471	-2.37668	YLPM1 _3544251	NM_019589	YLP motif containing 1
1373	2504645	MYO7B	0.226831	7.20801	3.02949	0.00376017	0.04484	-2.37924	MYO7B _2504645	NM_001080527	myosin VIIB
1374	3449700	FAM60A	0.418954	6.59469	3.02773	0.00377887	0.0450098	-2.38378	FAM60A _3449700	NM_001135811	family with sequence similarity 60, member A
1375	2382970	EPHX1	-0.314435	8.91708	-3.02763	0.00377991	0.0450098	-2.38403	EPHX1 _2382970	NM_000120	epoxide hydrolase 1, microsomal (xenobiotic)
1376	3066297	SRPK2	-0.281829	7.87972	-3.02665	0.00379035	0.0451014	-2.38656	SRPK2 _3066297	NM_182691	SRSF protein kinase 2
1377	2349043	SLC30A7	0.429576	10.123	3.02292	0.00383043	0.0455452	-2.39618	SLC30A7 _2349043	NM_133496	solute carrier family 30 (zinc transporter), member 7
1378	3725954		-0.264983	9.22965	-3.02265	0.00383341	0.0455475	-2.39689	_3725954	---
1379	3261419	HPS6	0.182694	8.32272	3.02153	0.00384551	0.0455989	-2.39977	HPS6 _3261419	NM_024747	Hermansky-Pudlak syndrome 6
1380	2635263	DZIP3	-0.468857	6.5549	-3.02145	0.00384636	0.0455989	-2.39997	DZIP3 _2635263	NM_014648	DAZ interacting protein 3, zinc finger
1381	2438042	SMG5	0.141171	8.12564	3.02142	0.00384665	0.0455989	-2.40004	SMG5 _2438042	NM_015327	Smg-5 homolog, nonsense mediated mRNA decay factor (C. elegans)
1382	2417095	SLC35D1	0.344708	6.83364	3.02122	0.00384888	0.0455989	-2.40057	SLC35D1 _2417095	NM_015139	solute carrier family 35 (UDP-glucuronic acid/UDP-N-acetylgalactosamine dual transporter), member D1
1383	2734352	NCRNA00247	-0.233415	6.22876	-3.01917	0.00387115	0.0458295	-2.40585	NCRNA00247 _2734352	AY250185	non-protein coding RNA 247
1384	3601840	CSK	0.161719	8.22302	3.01535	0.00391298	0.0462914	-2.41568	CSK _3601840	NM_004383	c-src tyrosine kinase
1385	2796484	CASP3	0.321231	8.44865	3.01428	0.00392475	0.0463971	-2.41842	CASP3 _2796484	NM_004346	caspase 3, apoptosis-related cysteine peptidase
1386	2899298	BTN3A2	-0.365174	6.68187	-3.01318	0.00393691	0.0465072	-2.42125	BTN3A2 _2899298	NM_001197247	butyrophilin, subfamily 3, member A2
1387	3481543	SPATA13	-0.308377	6.89603	-3.01284	0.00394069	0.0465183	-2.42213	SPATA13 _3481543	NM_001166271	spermatogenesis associated 13
1388	2541699	FAM49A	-0.739884	7.29482	-3.01182	0.00395201	0.0465908	-2.42475	FAM49A _2541699	NM_030797	family with sequence similarity 49, member A
1389	3475168		-0.243453	9.70436	-3.01178	0.00395252	0.0465908	-2.42487	_3475168	---
1390	3259888	UBTD1	0.197045	9.37877	3.01034	0.00396854	0.0467124	-2.42856	UBTD1 _3259888	NM_024954	ubiquitin domain containing 1
1391	3809722		-0.380346	6.63567	-3.01015	0.00397064	0.0467124	-2.42905	_3809722	---
1392	2960872	C6orf150	0.320481	5.80989	3.01004	0.00397189	0.0467124	-2.42934	C6orf150 _2960872	NM_138441	chromosome 6 open reading frame 150
1393	3275272		-0.549556	6.23504	-3.00983	0.00397425	0.0467124	-2.42988	_3275272	---
1394	3695541	FHOD1	0.326501	8.00677	3.00929	0.00398022	0.046749	-2.43125	FHOD1 _3695541	NM_013241	formin homology 2 domain containing 1
1395	3454662	CSRNP2	0.272833	9.15793	3.00713	0.00400446	0.047	-2.4368	CSRNP2 _3454662	NM_030809	cysteine-serine-rich nuclear protein 2
1396	3945651	APOBEC3G	-0.445147	6.83478	-3.00564	0.00402131	0.0471639	-2.44064	APOBEC3G _3945651	NM_021822	apolipoprotein B mRNA editing enzyme, catalytic polypeptide-like 3G
1397	3883064	ACSS2	-0.269859	7.92794	-3.00406	0.00403919	0.0472927	-2.44469	ACSS2 _3883064	NM_001076552	acyl-CoA synthetase short-chain family member 2
1398	2369339	RALGPS2	-0.499997	6.3392	-3.00376	0.00404259	0.0472927	-2.44546	RALGPS2 _2369339	NM_152663	Ral GEF with PH domain and SH3 binding motif 2
1399	2545509	PREB	0.174803	9.03467	3.00375	0.00404269	0.0472927	-2.44548	PREB _2545509	NM_013388	prolactin regulatory element binding
1400	3594986	TEX9	0.446374	5.76754	3.00365	0.00404384	0.0472927	-2.44574	TEX9 _3594986	NM_198524	testis expressed 9
1401	3614305	ATP10A	0.389935	7.37797	3.00281	0.00405336	0.0473702	-2.44789	ATP10A _3614305	NM_024490	ATPase, class V, type 10A
1402	3089140	FAM160B2	0.159362	8.04542	3.00193	0.00406344	0.0474541	-2.45016	FAM160B2 _3089140	NM_022749	family with sequence similarity 160, member B2
1403	2597010	IDH1	-0.347193	9.82704	-3.00041	0.00408076	0.0476224	-2.45405	IDH1 _2597010	NM_005896	isocitrate dehydrogenase 1 (NADP+), soluble
1404	3885464	TOP1	0.236065	10.1161	3.00013	0.00408394	0.0476257	-2.45476	TOP1 _3885464	NM_003286	topoisomerase (DNA) I
1405	3527597	ANG	-0.247859	7.81074	-2.99987	0.0040869	0.0476262	-2.45542	ANG _3527597	NM_001145	angiogenin, ribonuclease, RNase A family, 5
1406	2441329	C1orf110	-0.731659	5.61167	-2.99812	0.00410704	0.0478269	-2.45991	C1orf110 _2441329	NM_178550	chromosome 1 open reading frame 110
1407	2722151	RBPJ	0.176524	9.39405	2.99691	0.00412103	0.0479557	-2.46302	RBPJ _2722151	NM_005349	recombination signal binding protein for immunoglobulin kappa J region
1408	3103293	RDH10	0.835771	9.4438	2.9922	0.00417585	0.0485591	-2.47509	RDH10 _3103293	NM_172037	retinol dehydrogenase 10 (all-trans)
1409	3954206	YPEL1	-0.714445	7.49524	-2.99175	0.00418101	0.0485846	-2.47622	YPEL1 _3954206	NM_013313	yippee-like 1 (Drosophila)
1410	3844855	C19orf22	0.232923	8.61948	2.99131	0.00418623	0.0486107	-2.47736	C19orf22 _3844855	NM_138774	chromosome 19 open reading frame 22
1411	2806231	BRIX1	0.330964	7.60447	2.99055	0.0041951	0.0486793	-2.47929	BRIX1 _2806231	NM_018321	BRX1, biogenesis of ribosomes, homolog (S. cerevisiae)
1412	3248897	NRBF2	0.254906	8.12327	2.98943	0.00420833	0.0487982	-2.48217	NRBF2 _3248897	NM_030759	nuclear receptor binding factor 2
1413	2436182		0.625204	5.38277	2.98813	0.00422372	0.0489419	-2.4855	_2436182	---
1414	3894047	PCMTD2	-0.335691	8.48514	-2.98779	0.0042277	0.0489534	-2.48636	PCMTD2 _3894047	NM_018257	protein-L-isoaspartate (D-aspartate) O-methyltransferase domain containing 2
1415	2612401	BTD	-0.230076	8.57394	-2.98685	0.00423879	0.0490354	-2.48875	BTD _2612401	NM_000060	biotinidase
1416	2674138	CCDC71	0.145632	8.21654	2.98628	0.00424562	0.0490354	-2.49022	CCDC71 _2674138	NM_022903	coiled-coil domain containing 71
1417	3005717	RABGEF1	0.314935	8.77414	2.986	0.00424892	0.0490354	-2.49093	RABGEF1 _3005717	NM_014504	RAB guanine nucleotide exchange factor (GEF) 1
1418	2367793	KLHL20	0.150035	8.52802	2.98599	0.00424907	0.0490354	-2.49096	KLHL20 _2367793	NM_014458	kelch-like 20 (Drosophila)
1419	2522693	CASP10	-0.296839	5.92584	-2.98593	0.00424976	0.0490354	-2.49111	CASP10 _2522693	NM_032977	caspase 10, apoptosis-related cysteine peptidase
1420	3725966		-0.530282	4.72088	-2.98427	0.0042695	0.0492285	-2.49534	_3725966	---
1421	3209060	TRPM3	-0.404744	5.65522	-2.98354	0.00427832	0.0492955	-2.49723	TRPM3 _3209060	NM_001007471	transient receptor potential cation channel, subfamily M, member 3
1422	3350749	PAFAH1B2	0.199563	10.3861	2.98228	0.00429337	0.0494341	-2.50043	PAFAH1B2 _3350749	NM_002572	platelet-activating factor acetylhydrolase 1b, catalytic subunit 2 (30kDa)
1423	2323559	MRTO4	0.317821	8.2325	2.98161	0.00430145	0.0494924	-2.50215	MRTO4 _2323559	NM_016183	mRNA turnover 4 homolog (S. cerevisiae)
1424	2403111	WASF2	-0.195425	10.0793	-2.981	0.00430875	0.0495416	-2.5037	WASF2 _2403111	NM_006990	WAS protein family, member 2
1425	3734453	SLC9A3R1	-0.307787	9.09198	-2.97979	0.00432335	0.0496746	-2.50678	SLC9A3R1 _3734453	NM_004252	solute carrier family 9 (sodium/hydrogen exchanger), member 3 regulator 1
1426	3670772	CMIP	0.389569	8.00262	2.97776	0.00434794	0.049922	-2.51196	CMIP _3670772	NM_198390	c-Maf-inducing protein
1427	3758291	VAT1	-0.325933	10.8745	-2.97704	0.00435672	0.0499878	-2.5138	VAT1 _3758291	NM_006373	vesicle amine transport protein 1 homolog (T. californica)
1428	3529799	GMPR2	-0.234759	8.5772	-2.97411	0.00439247	0.0503627	-2.52126	GMPR2 _3529799	NM_016576	guanosine monophosphate reductase 2
1429	3747792	RASD1	-0.370996	7.84112	-2.97365	0.00439815	0.0503741	-2.52244	RASD1 _3747792	NM_016084	RAS, dexamethasone-induced 1
1430	3339774	P2RY6	0.420491	7.17259	2.97353	0.00439962	0.0503741	-2.52274	P2RY6 _3339774	NM_176796	pyrimidinergic receptor P2Y, G-protein coupled, 6
1431	2741236	USP53	-0.673156	9.07334	-2.97285	0.00440799	0.0504347	-2.52448	USP53 _2741236	NM_019050	ubiquitin specific peptidase 53
1432	3335952	PACS1	0.276732	9.78265	2.97058	0.00443602	0.05072	-2.53026	PACS1 _3335952	NM_018026	phosphofurin acidic cluster sorting protein 1
1433	3725844		-0.349113	9.92515	-2.9686	0.00446053	0.0509646	-2.53529	_3725844	---
1434	2977621	PLAGL1	-0.304621	8.53756	-2.96754	0.00447375	0.05108	-2.53799	PLAGL1 _2977621	NM_001080951	pleiomorphic adenoma gene-like 1
1435	3178147	CTSL1	-0.438158	9.24901	-2.96559	0.00449825	0.0513239	-2.54297	CTSL1 _3178147	NM_001912	cathepsin L1
1436	3898224	ESF1	0.241995	5.7013	2.9652	0.00450314	0.0513439	-2.54396	ESF1 _3898224	NM_016649	ESF1, nucleolar pre-rRNA processing protein, homolog (S. cerevisiae)
1437	3832964	MED29	-0.147295	8.3154	-2.9645	0.00451191	0.0513917	-2.54574	MED29 _3832964	NM_017592	mediator complex subunit 29
1438	2411799	BEND5	-0.255597	5.62254	-2.96421	0.00451558	0.0513917	-2.54648	BEND5 _2411799	NM_024603	BEN domain containing 5
1439	3089853	CHMP7	0.167449	8.11961	2.96411	0.00451675	0.0513917	-2.54671	CHMP7 _3089853	NM_152272	CHMP family, member 7
1440	3872733	ZNF329	0.156261	6.70551	2.96347	0.00452484	0.051448	-2.54835	ZNF329 _3872733	NM_024620	zinc finger protein 329
1441	2698565	TFDP2	-0.310599	9.54276	-2.96003	0.00456844	0.0519077	-2.55709	TFDP2 _2698565	NM_001178138	transcription factor Dp-2 (E2F dimerization partner 2)
1442	3540552	FUT8	0.711874	9.32484	2.95761	0.00459933	0.0522007	-2.56324	FUT8 _3540552	NM_178155	fucosyltransferase 8 (alpha (1,6) fucosyltransferase)
1443	3383046	RPS20P27	-0.238345	5.11893	-2.95751	0.0046006	0.0522007	-2.56349	RPS20P27 _3383046	BC071734	ribosomal protein S20 pseudogene 27
1444	3479355	GOLGA3	0.205568	8.79383	2.95675	0.00461031	0.0522746	-2.56541	GOLGA3 _3479355	NM_005895	golgin A3
1445	2348992	VCAM1	-0.816423	5.58213	-2.95621	0.00461722	0.0522942	-2.56678	VCAM1 _2348992	NM_001078	vascular cell adhesion molecule 1
1446	2674168	C3orf62	-0.238942	6.79055	-2.95612	0.00461842	0.0522942	-2.56701	C3orf62 _2674168	NM_198562	chromosome 3 open reading frame 62
1447	2325220		0.274347	3.17753	2.95586	0.0046218	0.0522963	-2.56768	_2325220	---
1448	3664810	CMTM1	0.158299	6.12195	2.95466	0.00463724	0.0524249	-2.57072	CMTM1 _3664810	NM_052999	CKLF-like MARVEL transmembrane domain containing 1
1449	3725926		-0.328636	9.99873	-2.95448	0.00463957	0.0524249	-2.57118	_3725926	---
1450	3725886		-0.376921	3.49602	-2.95299	0.00465876	0.0526054	-2.57494	_3725886	---
1451	3729294	RPS6KB1	0.291875	8.32959	2.9518	0.00467423	0.0527103	-2.57796	RPS6KB1 _3729294	NM_003161	ribosomal protein S6 kinase, 70kDa, polypeptide 1
1452	3996404	GDI1	0.228827	11.2791	2.95178	0.00467449	0.0527103	-2.57801	GDI1 _3996404	NM_001493	GDP dissociation inhibitor 1
1453	3907348	WFDC8	-0.501872	4.78199	-2.9515	0.00467809	0.0527146	-2.57872	WFDC8 _3907348	NM_130896	WAP four-disulfide core domain 8
1454	2764054	SEPSECS	-0.361925	6.66067	-2.9503	0.0046938	0.0528553	-2.58177	SEPSECS _2764054	NM_016955	Sep (O-phosphoserine) tRNA:Sec (selenocysteine) tRNA synthase
1455	2332855	ZNF691	-0.160005	7.09173	-2.94783	0.00472612	0.0531827	-2.58802	ZNF691 _2332855	NM_015911	zinc finger protein 691
1456	3860315	ZNF565	0.255259	6.46825	2.94624	0.00474701	0.0533679	-2.59204	ZNF565 _3860315	NM_001042474	zinc finger protein 565
1457	2545549	SLC5A6	0.184865	7.44161	2.94601	0.00475002	0.0533679	-2.59262	SLC5A6 _2545549	NR_028323	solute carrier family 5 (sodium-dependent vitamin transporter), member 6
1458	3224437	ZBTB6	0.225656	7.82003	2.9457	0.00475416	0.0533679	-2.59342	ZBTB6 _3224437	NM_006626	zinc finger and BTB domain containing 6
1459	3390195	EXPH5	-0.327539	5.25897	-2.94559	0.00475562	0.0533679	-2.59369	EXPH5 _3390195	NM_015065	exophilin 5
1460	3788220	ME2	0.321041	8.92138	2.94486	0.00476531	0.05344	-2.59555	ME2 _3788220	NM_002396	malic enzyme 2, NAD(+)-dependent, mitochondrial
1461	3756046	NR1D1	-0.421899	9.03911	-2.9441	0.0047753	0.0535153	-2.59746	NR1D1 _3756046	NM_021724	nuclear receptor subfamily 1, group D, member 1
1462	3456251	NPFF	-0.218417	6.7862	-2.94295	0.00479054	0.0536348	-2.60036	NPFF _3456251	NM_003717	neuropeptide FF-amide peptide precursor
1463	4007734	TFE3	-0.164027	8.67767	-2.94281	0.00479251	0.0536348	-2.60074	TFE3 _4007734	NM_006521	transcription factor binding to IGHM enhancer 3
1464	2565165		0.361326	9.96117	2.94235	0.00479853	0.053642	-2.60188	_2565165	---
1465	2931569	AKAP12	-0.341832	8.80978	-2.94226	0.00479971	0.053642	-2.6021	AKAP12 _2931569	NM_005100	A kinase (PRKA) anchor protein 12
1466	3394074		0.336819	4.87144	2.94168	0.00480753	0.0536929	-2.60359	_3394074	---
1467	3227482	FIBCD1	0.347291	7.5579	2.9408	0.00481928	0.0537873	-2.60581	FIBCD1 _3227482	NM_032843	fibrinogen C domain containing 1
1468	3392885		0.37779	10.1994	2.94037	0.00482505	0.0538151	-2.6069	_3392885	---
1469	3697563	FTSJD1	0.154153	6.95705	2.93992	0.00483105	0.0538453	-2.60803	FTSJD1 _3697563	NM_018348	FtsJ methyltransferase domain containing 1
1470	3665357	TMEM208	0.152743	8.2549	2.93941	0.00483783	0.0538842	-2.60931	TMEM208 _3665357	NM_014187	transmembrane protein 208
1471	3725996		-0.241541	8.08779	-2.93818	0.00485446	0.0540326	-2.61244	_3725996	---
1472	3078478	ZNF786	0.127148	6.89938	2.93756	0.00486269	0.0540875	-2.61398	ZNF786 _3078478	NM_152411	zinc finger protein 786
1473	2482946		0.478897	3.49718	2.93588	0.00488544	0.0543037	-2.61823	_2482946	---
1474	3707214	PLD2	-0.207824	8.11412	-2.93416	0.00490875	0.0545258	-2.62257	PLD2 _3707214	NM_002663	phospholipase D2
1475	3317915	STIM1	-0.240411	8.25465	-2.93344	0.00491857	0.0545977	-2.62439	STIM1 _3317915	NM_003156	stromal interaction molecule 1
1476	3722417	NBR1	-0.249145	9.51759	-2.933	0.00492463	0.0546043	-2.62551	NBR1 _3722417	NM_031858	neighbor of BRCA1 gene 1
1477	3556186		-0.228603	9.90959	-2.93291	0.00492582	0.0546043	-2.62573	_3556186	---
1478	3019981	MDFIC	0.179742	9.65619	2.93189	0.00493982	0.0547223	-2.62831	MDFIC _3019981	NM_199072	MyoD family inhibitor domain containing
1479	2792800	DDX60	-0.424033	5.96771	-2.93139	0.00494661	0.054735	-2.62956	DDX60 _2792800	NM_017631	DEAD (Asp-Glu-Ala-Asp) box polypeptide 60
1480	3556676		0.43695	3.33866	2.93098	0.00495221	0.054735	-2.63059	_3556676	---
1481	3749612		0.162053	11.5683	2.93084	0.00495413	0.054735	-2.63095	_3749612	---
1482	2603395	HTR2B	-0.877118	6.93543	-2.93076	0.00495521	0.054735	-2.63114	HTR2B _2603395	NM_000867	5-hydroxytryptamine (serotonin) receptor 2B
1483	3844094	ZNF584	0.19053	7.8333	2.93058	0.00495768	0.054735	-2.6316	ZNF584 _3844094	NM_173548	zinc finger protein 584
1484	3392892		0.488999	9.04184	2.92947	0.00497299	0.0547758	-2.63441	_3392892	---
1485	2570238	NPHP1	-0.186861	5.92609	-2.92938	0.00497421	0.0547758	-2.63463	NPHP1 _2570238	NM_000272	nephronophthisis 1 (juvenile)
1486	2699623	PLSCR4	-0.425732	9.27757	-2.92935	0.00497467	0.0547758	-2.63471	PLSCR4 _2699623	NR_033438	phospholipid scramblase 4
1487	3958262		0.293461	8.2377	2.92897	0.0049799	0.0547758	-2.63567	_3958262	---
1488	3725796		-0.244576	9.61372	-2.92889	0.00498096	0.0547758	-2.63586	_3725796	---
1489	2430126	TRIM45	-0.186623	5.97304	-2.92885	0.00498145	0.0547758	-2.63595	TRIM45 _2430126	NM_025188	tripartite motif-containing 45
1490	3667508	CALB2	0.779138	7.51019	2.92861	0.00498478	0.0547758	-2.63656	CALB2 _3667508	NM_001740	calbindin 2
1491	3648995	ERCC4	0.207683	7.8951	2.92834	0.00498856	0.0547794	-2.63725	ERCC4 _3648995	NM_005236	excision repair cross-complementing rodent repair deficiency, complementation group 4
1492	3299782	FLJ37201	-0.258491	4.59419	-2.9281	0.0049918	0.0547794	-2.63784	FLJ37201 _3299782	NR_026835	tigger transposable element derived 2 pseudogene
1493	3590129	ZFYVE19	-0.171662	7.49412	-2.92733	0.00500245	0.0548594	-2.63978	ZFYVE19 _3590129	NM_001077268	zinc finger, FYVE domain containing 19
1494	2397948	EPHA2	0.255753	7.77185	2.92667	0.00501165	0.0549235	-2.64146	EPHA2 _2397948	NM_004431	EPH receptor A2
1495	2831209	PAIP2	-0.221093	10.8418	-2.9249	0.00503626	0.0551563	-2.64592	PAIP2 _2831209	NM_001033112	poly(A) binding protein interacting protein 2
1496	2939814	RPP40	0.460699	6.78399	2.9234	0.00505725	0.055322	-2.6497	RPP40 _2939814	NM_006638	ribonuclease P/MRP 40kDa subunit
1497	3781531	CABLES1	-0.305529	6.45556	-2.92333	0.00505815	0.055322	-2.64986	CABLES1 _3781531	NM_001100619	Cdk5 and Abl enzyme substrate 1
1498	3701384	C16orf61	0.436296	10.2987	2.9226	0.00506841	0.0553973	-2.65171	C16orf61 _3701384	NM_020188	chromosome 16 open reading frame 61
1499	3430926	UNG	-0.252733	7.58268	-2.9214	0.00508521	0.0555116	-2.65472	UNG _3430926	NM_003362	uracil-DNA glycosylase
1500	2406064	SFPQ	0.334334	9.66626	2.92137	0.00508566	0.0555116	-2.6548	SFPQ _2406064	NM_005066	splicing factor proline/glutamine-rich
1501	3739147	FN3K	-0.224485	7.59414	-2.91992	0.00510612	0.0556979	-2.65846	FN3K _3739147	NM_022158	fructosamine 3 kinase
1502	3696666	NQO1	-0.33642	11.2666	-2.91912	0.00511738	0.0557835	-2.66046	NQO1 _3696666	NM_000903	NAD(P)H dehydrogenase, quinone 1
1503	2742581	FAT4	-0.509746	8.07927	-2.91851	0.00512597	0.0558325	-2.66199	FAT4 _2742581	NM_024582	FAT tumor suppressor homolog 4 (Drosophila)
1504	2700500	COMMD2	0.338139	8.59401	2.91832	0.0051287	0.0558325	-2.66247	COMMD2 _2700500	NM_016094	COMM domain containing 2
1505	2878074	NRG2	-0.243079	7.66783	-2.91707	0.00514641	0.0559882	-2.66561	NRG2 _2878074	NM_004883	neuregulin 2
1506	3974838	DDX3X	0.245615	8.98666	2.91627	0.00515783	0.0560752	-2.66762	DDX3X _3974838	NM_001356	DEAD (Asp-Glu-Ala-Asp) box polypeptide 3, X-linked
1507	3410445	BICD1	0.319506	7.26266	2.91546	0.00516939	0.0561635	-2.66966	BICD1 _3410445	NM_001714	bicaudal D homolog 1 (Drosophila)
1508	3513883	KPNA3	0.298761	10.0089	2.91492	0.00517712	0.0562102	-2.67102	KPNA3 _3513883	NM_002267	karyopherin alpha 3 (importin alpha 4)
1509	3840142	ZNF480	0.321973	8.95095	2.91414	0.00518824	0.0562936	-2.67297	ZNF480 _3840142	NM_144684	zinc finger protein 480
1510	2565153		0.252127	10.7338	2.91309	0.00520327	0.0564193	-2.6756	_2565153	---
1511	3447798	CASC1	-0.160332	3.65397	-2.91061	0.00523896	0.0567381	-2.68182	CASC1 _3447798	NM_001082972	cancer susceptibility candidate 1
1512	2408499	SCMH1	0.21536	8.59672	2.91057	0.0052396	0.0567381	-2.68193	SCMH1 _2408499	NM_001031694	sex comb on midleg homolog 1 (Drosophila)
1513	2859195	DIMT1L	0.27445	8.56357	2.91001	0.00524772	0.0567885	-2.68334	DIMT1L _2859195	NM_014473	DIM1 dimethyladenosine transferase 1-like (S. cerevisiae)
1514	3749686		-0.250096	9.36639	-2.90973	0.00525168	0.0567938	-2.68403	_3749686	---
1515	2893895	BMP6	0.667736	8.8576	2.90677	0.00529474	0.0572216	-2.69145	BMP6 _2893895	NM_001718	bone morphogenetic protein 6
1516	3908901	KCNB1	-0.304723	6.68116	-2.90427	0.0053313	0.0575788	-2.69771	KCNB1 _3908901	NM_004975	potassium voltage-gated channel, Shab-related subfamily, member 1
1517	3603199	IDH3A	0.319885	9.68328	2.90383	0.00533783	0.0576113	-2.69883	IDH3A _3603199	NM_005530	isocitrate dehydrogenase 3 (NAD+) alpha
1518	2463864	CEP170	0.411577	10.4479	2.9034	0.00534413	0.0576135	-2.6999	CEP170 _2463864	NM_014812	centrosomal protein 170kDa
1519	2565145		0.307707	11.0708	2.90334	0.00534508	0.0576135	-2.70006	_2565145	---
1520	2428079	C1orf183	-0.373559	6.88815	-2.90275	0.00535378	0.0576694	-2.70154	C1orf183 _2428079	NM_019099	chromosome 1 open reading frame 183
1521	2932508	TIAM2	0.319195	5.82909	2.90221	0.0053617	0.0577167	-2.70288	TIAM2 _2932508	NM_012454	T-cell lymphoma invasion and metastasis 2
1522	3407824	GOLT1B	0.428698	9.06418	2.90094	0.00538055	0.0578815	-2.70607	GOLT1B _3407824	NM_016072	golgi transport 1B
1523	3668617	PSMD7	0.171338	9.03413	2.89989	0.00539601	0.0580097	-2.70868	PSMD7 _3668617	NM_002811	proteasome (prosome, macropain) 26S subunit, non-ATPase, 7
1524	3475082		-0.280967	9.72637	-2.89931	0.00540468	0.0580649	-2.71014	_3475082	---
1525	2910236	EFHC1	-0.346116	8.29032	-2.89859	0.00541536	0.0581414	-2.71194	EFHC1 _2910236	NR_033327	EF-hand domain (C-terminal) containing 1
1526	3764199	MKS1	-0.202191	7.17868	-2.89752	0.00543134	0.0582748	-2.71462	MKS1 _3764199	NM_017777	Meckel syndrome, type 1
1527	3505781	PARP4	-0.347072	9.59545	-2.89656	0.00544578	0.0583915	-2.71703	PARP4 _3505781	NM_006437	poly (ADP-ribose) polymerase family, member 4
1528	2647458	RNF13	-0.219812	8.44738	-2.8963	0.00544962	0.0583944	-2.71767	RNF13 _2647458	NM_007282	ring finger protein 13
1529	2477438	QPCT	0.325948	5.76083	2.89595	0.00545488	0.0584125	-2.71855	QPCT _2477438	NM_012413	glutaminyl-peptide cyclotransferase
1530	3470466		-0.343708	9.46076	-2.89298	0.00549963	0.0588533	-2.72597	_3470466	---
1531	3445820	RERG	-0.857418	5.73461	-2.89105	0.00552888	0.0591276	-2.73079	RERG _3445820	NM_032918	RAS-like, estrogen-regulated, growth inhibitor
1532	3907335	SPINLW1	-0.540283	5.29803	-2.88904	0.00555949	0.0594161	-2.73581	SPINLW1 _3907335	NM_020398	serine peptidase inhibitor-like, with Kunitz and WAP domains 1 (eppin)
1533	2632453	ARL13B	0.223385	7.5534	2.88737	0.00558501	0.05965	-2.73997	ARL13B _2632453	NM_001174150	ADP-ribosylation factor-like 13B
1534	3275510		0.606815	5.45571	2.8869	0.00559223	0.0596607	-2.74114	_3275510	---
1535	3200648	PLIN2	-0.524521	9.27112	-2.88683	0.0055933	0.0596607	-2.74132	PLIN2 _3200648	NM_001122	perilipin 2
1536	2333671		0.449267	10.1262	2.88647	0.00559887	0.0596812	-2.74222	_2333671	---
1537	3957003	ASCC2	0.15668	9.68996	2.88457	0.0056281	0.0599537	-2.74695	ASCC2 _3957003	NM_032204	activating signal cointegrator 1 complex subunit 2
1538	3844059		0.384073	4.52035	2.8843	0.00563229	0.0599594	-2.74763	_3844059	---
1539	3470450		-0.402307	4.37374	-2.88141	0.00567703	0.0603964	-2.75482	_3470450	---
1540	3248824	ADO	0.16721	7.64972	2.88059	0.00568984	0.0604681	-2.75686	ADO _3248824	NM_032804	2-aminoethanethiol (cysteamine) dioxygenase
1541	2420790	C1orf52	0.203792	7.78424	2.88051	0.00569115	0.0604681	-2.75707	C1orf52 _2420790	NR_024113	chromosome 1 open reading frame 52
1542	2896848	RBM24	0.545434	6.09235	2.87971	0.00570367	0.0605617	-2.75907	RBM24 _2896848	NM_153020	RNA binding motif protein 24
1543	2601995	IRS1	0.312198	8.19783	2.87937	0.00570887	0.0605777	-2.7599	IRS1 _2601995	NM_005544	insulin receptor substrate 1
1544	2465519	ZNF669	0.168551	6.67704	2.87861	0.00572083	0.0606653	-2.7618	ZNF669 _2465519	NM_024804	zinc finger protein 669
1545	2735409	HERC5	-0.336772	5.18126	-2.87634	0.00575652	0.0610043	-2.76744	HERC5 _2735409	NM_016323	hect domain and RLD 5
1546	2623139	MANF	0.204181	10.1044	2.87502	0.00577733	0.0611851	-2.77072	MANF _2623139	NM_006010	mesencephalic astrocyte-derived neurotrophic factor
1547	3667902	DHX38	0.129597	7.79193	2.87225	0.00582129	0.0616109	-2.7776	DHX38 _3667902	NM_014003	DEAH (Asp-Glu-Ala-His) box polypeptide 38
1548	3458911	CTDSP2	-0.26316	10.3909	-2.87086	0.00584345	0.0618054	-2.78105	CTDSP2 _3458911	NM_005730	CTD (carboxy-terminal domain, RNA polymerase II, polypeptide A) small phosphatase 2
1549	2550522	ZFP36L2	-0.251514	9.96644	-2.86984	0.0058599	0.0619394	-2.7836	ZFP36L2 _2550522	NM_006887	zinc finger protein 36, C3H type-like 2
1550	2436180		-0.265473	10.215	-2.86953	0.00586483	0.0619515	-2.78436	_2436180	---
1551	3043165	HIBADH	-0.291729	9.79991	-2.86924	0.00586956	0.0619616	-2.7851	HIBADH _3043165	NM_152740	3-hydroxyisobutyrate dehydrogenase
1552	3360800	PRKCDBP	-0.3076	11.1211	-2.86876	0.00587723	0.0620025	-2.78628	PRKCDBP _3360800	NM_145040	protein kinase C, delta binding protein
1553	2406357		-0.301899	7.25399	-2.86708	0.0059043	0.0622479	-2.79045	_2406357	---
1554	3039177	ETV1	-0.855653	8.1742	-2.86636	0.00591589	0.06233	-2.79223	ETV1 _3039177	NM_004956	ets variant 1
1555	3019565	C7orf53	-0.252587	5.30438	-2.86473	0.00594231	0.0625372	-2.79628	C7orf53 _3019565	NM_182597	chromosome 7 open reading frame 53
1556	3456006	CSAD	-0.179671	7.79468	-2.86462	0.00594407	0.0625372	-2.79655	CSAD _3456006	NM_015989	cysteine sulfinic acid decarboxylase
1557	2456204	GPATCH2	0.19816	7.27075	2.86444	0.00594701	0.0625372	-2.79699	GPATCH2 _2456204	NM_018040	G patch domain containing 2
1558	2844339		0.509809	6.53514	2.86368	0.00595944	0.0626277	-2.79889	_2844339	---
1559	3202171	PLAA	0.226191	8.82949	2.86279	0.00597397	0.0627134	-2.8011	PLAA _3202171	NM_001031689	phospholipase A2-activating protein
1560	2406399		-0.182787	11.3908	-2.86271	0.00597525	0.0627134	-2.80129	_2406399	---
1561	3819600		0.251457	9.17929	2.86065	0.00600888	0.0630259	-2.80639	_3819600	---
1562	2371738	C1orf26	-0.354107	6.13338	-2.85978	0.00602313	0.0630898	-2.80853	C1orf26 _2371738	NM_017673	chromosome 1 open reading frame 26
1563	2879312	NR3C1	-0.304947	9.34962	-2.85965	0.00602532	0.0630898	-2.80886	NR3C1 _2879312	NM_000176	nuclear receptor subfamily 3, group C, member 1 (glucocorticoid receptor)
1564	3235726	OPTN	-0.312161	8.76576	-2.85958	0.00602654	0.0630898	-2.80905	OPTN _3235726	NM_001008211	optineurin
1565	2523144	NOP58	0.431889	8.72421	2.85593	0.00608687	0.0636711	-2.81808	NOP58 _2523144	NM_015934	NOP58 ribonucleoprotein homolog (yeast)
1566	2969201	AKD1	-0.436017	5.67073	-2.85575	0.00608984	0.0636711	-2.81853	AKD1 _2969201	NM_145025	adenylate kinase domain containing 1
1567	3725892		-0.353128	5.78138	-2.85507	0.00610113	0.0637485	-2.82021	_3725892	---
1568	2328674	KPNA6	0.216592	10.1001	2.85359	0.00612585	0.0639659	-2.82387	KPNA6 _2328674	NM_012316	karyopherin alpha 6 (importin alpha 7)
1569	2987211	MAFK	0.277751	7.39288	2.8518	0.00615571	0.0642367	-2.82828	MAFK _2987211	NM_002360	v-maf musculoaponeurotic fibrosarcoma oncogene homolog K (avian)
1570	2700404	WWTR1	0.33474	11.9604	2.85135	0.00616326	0.0642745	-2.82939	WWTR1 _2700404	NM_001168278	WW domain containing transcription regulator 1
1571	2327418	MED18	0.218084	5.98658	2.85	0.00618606	0.0644713	-2.83274	MED18 _2327418	NM_017638	mediator complex subunit 18
1572	2835300	SLC26A2	0.331192	8.17586	2.84741	0.00622993	0.0648872	-2.83915	SLC26A2 _2835300	NM_000112	solute carrier family 26 (sulfate transporter), member 2
1573	3589997	RPUSD2	0.195091	7.1234	2.84682	0.0062399	0.0649433	-2.8406	RPUSD2 _3589997	NM_152260	RNA pseudouridylate synthase domain containing 2
1574	2771654	CENPC1	-0.294049	7.84989	-2.84641	0.00624678	0.0649433	-2.8416	CENPC1 _2771654	NM_001812	centromere protein C 1
1575	2545869	IFT172	-0.202259	6.98613	-2.84639	0.00624722	0.0649433	-2.84166	IFT172 _2545869	NM_015662	intraflagellar transport 172 homolog (Chlamydomonas)
1576	2992998	C7orf46	-0.202927	5.07435	-2.84593	0.00625498	0.0649828	-2.84279	C7orf46 _2992998	NM_199136	chromosome 7 open reading frame 46
1577	3842869	ZNF71	0.173018	7.6813	2.845	0.0062708	0.0651058	-2.84508	ZNF71 _3842869	NM_021216	zinc finger protein 71
1578	3091403	EPHX2	-0.312548	5.90905	-2.84455	0.00627849	0.0651443	-2.84619	EPHX2 _3091403	NM_001979	epoxide hydrolase 2, cytoplasmic
1579	3359255		-0.282735	4.57853	-2.84408	0.0062865	0.0651861	-2.84734	_3359255	---
1580	3169043	RG9MTD3	-0.162489	6.34177	-2.84353	0.00629601	0.0652369	-2.84871	RG9MTD3 _3169043	NM_144964	RNA (guanine-9-) methyltransferase domain containing 3
1581	3693214	DOK4	0.176465	9.15877	2.84333	0.00629936	0.0652369	-2.8492	DOK4 _3693214	NM_018110	docking protein 4
1582	3838757	SCAF1	0.148274	8.27935	2.84295	0.00630588	0.065263	-2.85013	SCAF1 _3838757	NM_021228	SR-related CTD-associated factor 1
1583	4005644	MED14	0.223251	8.93052	2.84252	0.00631325	0.065298	-2.85119	MED14 _4005644	NM_004229	mediator complex subunit 14
1584	3956342	TTC28	-0.223063	8.58405	-2.84192	0.00632364	0.0653642	-2.85268	TTC28 _3956342	NM_001145418	tetratricopeptide repeat domain 28
1585	3590853	CAPN3	-0.233773	7.07735	-2.84152	0.00633046	0.0653935	-2.85366	CAPN3 _3590853	NR_027911	calpain 3, (p94)
1586	2519229	ITGAV	0.401927	10.7346	2.84077	0.00634339	0.0654857	-2.85551	ITGAV _2519229	NM_002210	integrin, alpha V (vitronectin receptor, alpha polypeptide, antigen CD51)
1587	3200134	MGC24103	-0.589902	4.79124	-2.83949	0.00636553	0.0656728	-2.85867	MGC24103 _3200134	AK021795	hypothetical MGC24103
1588	3755934	ORMDL3	0.243861	7.76233	2.83594	0.0064273	0.0662684	-2.86742	ORMDL3 _3755934	NM_139280	ORM1-like 3 (S. cerevisiae)
1589	2350922	GSTM4	-0.450764	8.62396	-2.83323	0.0064748	0.0666666	-2.87409	GSTM4 _2350922	NM_000850	glutathione S-transferase mu 4
1590	3197231	C9orf68	-0.152142	5.10176	-2.83313	0.00647648	0.0666666	-2.87432	C9orf68 _3197231	NM_001039395	chromosome 9 open reading frame 68
1591	2599911		-0.259334	9.34885	-2.83304	0.00647814	0.0666666	-2.87455	_2599911	---
1592	2623821	PHF7	-0.218767	6.54367	-2.83246	0.00648834	0.0666894	-2.87598	PHF7 _2623821	NM_016483	PHD finger protein 7
1593	2766788	RBM47	-0.331983	6.87716	-2.83242	0.00648895	0.0666894	-2.87607	RBM47 _2766788	NM_001098634	RNA binding motif protein 47
1594	3113894	ZHX2	-0.354951	8.3034	-2.83222	0.00649258	0.0666894	-2.87657	ZHX2 _3113894	NM_014943	zinc fingers and homeoboxes 2
1595	2601341	WDFY1	0.224429	9.24185	2.83123	0.00651004	0.0668269	-2.87901	WDFY1 _2601341	NM_020830	WD repeat and FYVE domain containing 1
1596	2955691	RCAN2	-0.591036	7.87098	-2.83056	0.00652196	0.0669073	-2.88066	RCAN2 _2955691	NM_005822	regulator of calcineurin 2
1597	2676182	NT5DC2	0.227861	10.3986	2.83017	0.00652871	0.0669346	-2.8816	NT5DC2 _2676182	NM_022908	5'-nucleotidase domain containing 2
1598	3223551	MEGF9	-0.359395	8.56116	-2.82972	0.00653683	0.0669759	-2.88272	MEGF9 _3223551	NM_001080497	multiple EGF-like-domains 9
1599	2376799	IKBKE	-0.19986	7.64834	-2.82879	0.00655324	0.0671021	-2.885	IKBKE _2376799	NM_014002	inhibitor of kappa light polypeptide gene enhancer in B-cells, kinase epsilon
1600	3287789	GDF10	0.32043	7.38566	2.82389	0.00664102	0.0679411	-2.89704	GDF10 _3287789	NM_004962	growth differentiation factor 10
1601	2565172		0.22422	4.85393	2.82375	0.00664348	0.0679411	-2.89738	_2565172	---
1602	3189311	PBX3	-0.457793	8.88426	-2.82329	0.00665184	0.0679546	-2.89852	PBX3 _3189311	NM_006195	pre-B-cell leukemia homeobox 3
1603	2523620		-0.200375	5.90179	-2.82315	0.0066543	0.0679546	-2.89885	_2523620	---
1604	3779756	SEH1L	0.233907	8.63827	2.82289	0.00665896	0.0679546	-2.89949	SEH1L _3779756	NM_031216	SEH1-like (S. cerevisiae)
1605	3015941	SRRT	0.179595	8.61719	2.82275	0.0066614	0.0679546	-2.89982	SRRT _3015941	NM_015908	serrate RNA effector molecule homolog (Arabidopsis)
1606	2809793	GZMK	0.392739	4.54429	2.82137	0.00668649	0.0681681	-2.90322	GZMK _2809793	NM_002104	granzyme K (granzyme 3; tryptase II)
1607	2807686	CARD6	-0.529981	8.07145	-2.82097	0.00669377	0.0681998	-2.90421	CARD6 _2807686	NM_032587	caspase recruitment domain family, member 6
1608	2987199	MAFK	0.254966	8.23203	2.82032	0.00670542	0.068276	-2.90578	MAFK _2987199	NM_002360	v-maf musculoaponeurotic fibrosarcoma oncogene homolog K (avian)
1609	2320068		0.31716	11.7691	2.81829	0.00674238	0.0686097	-2.91076	_2320068	---
1610	3286286	HNRNPF	0.205327	8.79054	2.81737	0.00675922	0.0687383	-2.91302	HNRNPF _3286286	NM_004966	heterogeneous nuclear ribonucleoprotein F
1611	3406421	STRAP	0.172583	9.42551	2.81585	0.00678716	0.0689796	-2.91675	STRAP _3406421	NM_007178	serine/threonine kinase receptor associated protein
1612	2734629	PTPN13	-0.404696	8.74103	-2.81306	0.00683863	0.0694596	-2.92359	PTPN13 _2734629	NM_080683	protein tyrosine phosphatase, non-receptor type 13 (APO-1/CD95 (Fas)-associated phosphatase)
1613	2733287	PRDM8	-0.445177	7.77362	-2.81252	0.00684861	0.0695179	-2.92491	PRDM8 _2733287	NM_020226	PR domain containing 8
1614	3957589	MORC2	0.224249	8.19436	2.80951	0.00690446	0.0700414	-2.93225	MORC2 _3957589	NM_014941	MORC family CW-type zinc finger 2
1615	3560617	SNX6	-0.156306	9.94045	-2.80908	0.00691257	0.0700576	-2.93332	SNX6 _3560617	NM_021249	sorting nexin 6
1616	3845647	MKNK2	-0.306282	8.98791	-2.80897	0.00691462	0.0700576	-2.93359	MKNK2 _3845647	NM_199054	MAP kinase interacting serine/threonine kinase 2
1617	3434384		0.222113	11.5161	2.8084	0.00692532	0.070113	-2.93498	_3434384	---
1618	3429676		-0.306164	5.61873	-2.80799	0.00693288	0.070113	-2.93597	_3429676	---
1619	2412312	TTC39A	-0.287899	5.95689	-2.80799	0.00693293	0.070113	-2.93598	TTC39A _2412312	NM_001080494	tetratricopeptide repeat domain 39A
1620	3759587	PLCD3	-0.198831	9.0632	-2.80725	0.00694674	0.0702092	-2.93778	PLCD3 _3759587	NM_133373	phospholipase C, delta 3
1621	3552729	PPP2R5C	-0.217782	8.25148	-2.80614	0.00696756	0.0703763	-2.94048	PPP2R5C _3552729	NM_002719	protein phosphatase 2, regulatory subunit B', gamma
1622	2406285		-0.337207	9.47222	-2.80573	0.00697532	0.0704111	-2.94149	_2406285	---
1623	3862738	ADCK4	-0.172767	7.63896	-2.80475	0.00699385	0.0705547	-2.94389	ADCK4 _3862738	NM_024876	aarF domain containing kinase 4
1624	2595388	ICA1L	-0.325153	5.68236	-2.8043	0.00700239	0.0705974	-2.945	ICA1L _2595388	NM_138468	islet cell autoantigen 1,69kDa-like
1625	3946495	MCHR1	-0.243729	7.2719	-2.80374	0.00701292	0.07066	-2.94635	MCHR1 _3946495	NM_005297	melanin-concentrating hormone receptor 1
1626	3260423	CUTC	-0.19126	7.22164	-2.8018	0.00704973	0.0709873	-2.95109	CUTC _3260423	NM_015960	cutC copper transporter homolog (E. coli)
1627	2326018	LDLRAP1	0.229469	8.38831	2.80063	0.00707203	0.071168	-2.95394	LDLRAP1 _2326018	NM_015627	low density lipoprotein receptor adaptor protein 1
1628	2397999	ARHGEF19	0.203957	7.27263	2.79945	0.00709457	0.0713509	-2.95682	ARHGEF19 _2397999	NM_153213	Rho guanine nucleotide exchange factor (GEF) 19
1629	3180263	HIATL1	0.268701	10.2922	2.79734	0.00713506	0.0717142	-2.96197	HIATL1 _3180263	NM_032558	hippocampus abundant transcript-like 1
1630	2844391		0.412972	5.50546	2.79638	0.00715354	0.0718558	-2.96431	_2844391	---
1631	2775542		-0.259959	8.07138	-2.79597	0.00716135	0.0718901	-2.96529	_2775542	---
1632	3725035	NFE2L1	-0.19096	10.7906	-2.79567	0.00716724	0.0719051	-2.96604	NFE2L1 _3725035	NM_003204	nuclear factor (erythroid-derived 2)-like 1
1633	2653902	ZNF639	0.29553	7.64232	2.79512	0.0071778	0.071967	-2.96737	ZNF639 _2653902	NM_016331	zinc finger protein 639
1634	3821263	CNN1	0.704585	8.44139	2.79468	0.00718638	0.0720089	-2.96845	CNN1 _3821263	NM_001299	calponin 1, basic, smooth muscle
1635	3653042	DCTN5	0.198233	10.4327	2.79324	0.00721435	0.0722327	-2.97196	DCTN5 _3653042	NM_032486	dynactin 5 (p25)
1636	3676674		0.216025	8.75817	2.79307	0.00721753	0.0722327	-2.97236	_3676674	---
1637	3751463	NUFIP2	0.264601	9.32543	2.79256	0.00722748	0.0722881	-2.9736	NUFIP2 _3751463	NM_020772	nuclear fragile X mental retardation protein interacting protein 2
1638	3749534		0.175147	10.2808	2.79146	0.00724896	0.0724586	-2.97628	_3749534	---
1639	3360826	APBB1	-0.156259	7.87303	-2.79087	0.00726039	0.0725257	-2.97771	APBB1 _3360826	NM_001164	amyloid beta (A4) precursor protein-binding, family B, member 1 (Fe65)
1640	3676694		0.287048	10.4881	2.79055	0.00726669	0.0725257	-2.97849	_3676694	---
1641	3275496		-0.285837	8.27148	-2.79044	0.00726896	0.0725257	-2.97877	_3275496	---
1642	3424218	ACSS3	-0.491155	7.75756	-2.78991	0.00727933	0.072585	-2.98006	ACSS3 _3424218	NM_024560	acyl-CoA synthetase short-chain family member 3
1643	3999395	MID1	-0.485417	8.96272	-2.78898	0.00729756	0.0727225	-2.98232	MID1 _3999395	NM_000381	midline 1 (Opitz/BBB syndrome)
1644	2623388	PARP3	-0.189668	9.16837	-2.7877	0.00732264	0.072928	-2.98542	PARP3 _2623388	NM_001003931	poly (ADP-ribose) polymerase family, member 3
1645	3389529	KIAA1826	0.366004	7.73802	2.78705	0.00733555	0.0730122	-2.98701	KIAA1826 _3389529	NM_032424	KIAA1826
1646	2805078	CDH6	0.84855	10.4629	2.78457	0.00738457	0.0734554	-2.99303	CDH6 _2805078	NM_004932	cadherin 6, type 2, K-cadherin (fetal kidney)
1647	3447129	KIAA0528	-0.399026	7.80502	-2.78422	0.00739155	0.0734802	-2.99389	KIAA0528 _3447129	BC143878	KIAA0528
1648	2605939	FLJ43879	-0.354587	5.87026	-2.7825	0.00742581	0.0737735	-2.99806	FLJ43879 _2605939	NR_034162	FLJ43879 protein
1649	3398482	SNX19	0.199039	8.87688	2.78229	0.00743007	0.0737735	-2.99858	SNX19 _3398482	NM_014758	sorting nexin 19
1650	2482211	CHAC2	0.334557	5.5673	2.78123	0.00745107	0.0739372	-3.00113	CHAC2 _2482211	NM_001008708	ChaC, cation transport regulator homolog 2 (E. coli)
1651	3672059	KIAA0513	-0.166801	7.69351	-2.78043	0.00746724	0.0740528	-3.00309	KIAA0513 _3672059	NM_014732	KIAA0513
1652	3475350	LOC338799	-0.193472	6.68504	-2.77992	0.00747745	0.0741092	-3.00432	LOC338799 _3475350	NR_002809	hypothetical LOC338799
1653	3929721	GART	0.199042	8.12461	2.77923	0.00749133	0.0742018	-3.006	GART _3929721	NM_000819	phosphoribosylglycinamide formyltransferase, phosphoribosylglycinamide synthetase, phosphoribosylaminoimidazole synthetase
1654	2989493	MIOS	0.330328	6.73725	2.77891	0.00749784	0.0742213	-3.00678	MIOS _2989493	NM_019005	missing oocyte, meiosis regulator, homolog (Drosophila)
1655	3654227	IL21R	0.275215	6.80964	2.77766	0.00752303	0.0744257	-3.00981	IL21R _3654227	NM_181079	interleukin 21 receptor
1656	3334783	SNX15	-0.148967	8.97029	-2.77731	0.00753009	0.0744506	-3.01066	SNX15 _3334783	NM_013306	sorting nexin 15
1657	3275276		-0.256717	9.49561	-2.77639	0.00754867	0.0745892	-3.01288	_3275276	---
1658	2599917		-0.235697	8.92805	-2.7757	0.00756265	0.0746823	-3.01455	_2599917	---
1659	2647647	TSC22D2	0.188851	8.6319	2.77472	0.00758244	0.0748326	-3.01691	TSC22D2 _2647647	NM_014779	TSC22 domain family, member 2
1660	3434383		0.245547	10.8311	2.77334	0.00761058	0.0750068	-3.02026	_3434383	---
1661	2320069		0.292733	11.029	2.77313	0.00761493	0.0750068	-3.02077	_2320069	---
1662	3027808	AGK	0.21422	7.44489	2.77309	0.00761574	0.0750068	-3.02087	AGK _3027808	NM_018238	acylglycerol kinase
1663	3726008		-0.410983	3.06537	-2.77296	0.00761841	0.0750068	-3.02119	_3726008	---
1664	2648378	RAP2B	-0.228495	8.55194	-2.77134	0.00765165	0.0752888	-3.02512	RAP2B _2648378	NM_002886	RAP2B, member of RAS oncogene family
1665	2333678	B4GALT2	0.148316	9.98487	2.77083	0.00766204	0.0753457	-3.02634	B4GALT2 _2333678	NM_003780	UDP-Gal:betaGlcNAc beta 1,4- galactosyltransferase, polypeptide 2
1666	2657831	IL1RAP	0.356614	7.49629	2.77036	0.00767168	0.0753576	-3.02748	IL1RAP _2657831	NM_002182	interleukin 1 receptor accessory protein
1667	2327630	YTHDF2	0.228944	9.20072	2.77032	0.00767245	0.0753576	-3.02757	YTHDF2 _2327630	NM_016258	YTH domain family, member 2
1668	2700585	PFN2	-0.327551	10.6148	-2.76931	0.00769343	0.0755183	-3.03003	PFN2 _2700585	NM_053024	profilin 2
1669	3201277	KLHL9	0.258925	9.55475	2.76657	0.00775	0.076028	-3.03664	KLHL9 _3201277	NM_018847	kelch-like 9 (Drosophila)
1670	3980950		-0.310016	8.85694	-2.76529	0.00777658	0.0762121	-3.03974	_3980950	---
1671	2327677	EPB41	0.405413	7.15813	2.76522	0.00777807	0.0762121	-3.03991	EPB41 _2327677	NM_001166005	erythrocyte membrane protein band 4.1 (elliptocytosis 1, RH-linked)
1672	2349345	RNPC3	-0.282403	5.28289	-2.76348	0.00781435	0.0765026	-3.04411	RNPC3 _2349345	NM_017619	RNA-binding region (RNP1, RRM) containing 3
1673	3335327	SSSCA1	0.256895	9.87726	2.76335	0.00781707	0.0765026	-3.04442	SSSCA1 _3335327	NM_006396	Sjogren syndrome/scleroderma autoantigen 1
1674	3535000	ARF6	0.184972	10.0674	2.76312	0.00782183	0.0765035	-3.04497	ARF6 _3535000	NM_001663	ADP-ribosylation factor 6
1675	3224341	PDCL	0.17559	7.70021	2.76258	0.00783315	0.0765407	-3.04628	PDCL _3224341	NM_005388	phosducin-like
1676	3945585	APOBEC3D	-0.240389	7.84423	-2.7625	0.00783498	0.0765407	-3.04649	APOBEC3D _3945585	NM_152426	apolipoprotein B mRNA editing enzyme, catalytic polypeptide-like 3D
1677	2991150	TSPAN13	0.711349	8.35207	2.76194	0.00784673	0.0766097	-3.04784	TSPAN13 _2991150	NM_014399	tetraspanin 13
1678	2879509	YIPF5	0.256567	11.0451	2.76111	0.00786412	0.0767201	-3.04984	YIPF5 _2879509	NM_001024947	Yip1 domain family, member 5
1679	3333899	RARRES3	-0.544656	7.44114	-2.76095	0.0078674	0.0767201	-3.05021	RARRES3 _3333899	NM_004585	retinoic acid receptor responder (tazarotene induced) 3
1680	2986546	PDCD2	0.121582	8.64288	2.75992	0.00788915	0.0768864	-3.0527	PDCD2 _2986546	NM_002598	programmed cell death 2
1681	3839142	ZNF473	0.191802	7.11154	2.75803	0.0079291	0.0772297	-3.05726	ZNF473 _3839142	NM_015428	zinc finger protein 473
1682	2333672		0.38755	10.3139	2.75555	0.00798185	0.0776973	-3.06324	_2333672	---
1683	3754736	DDX52	0.348941	8.84562	2.75453	0.00800366	0.0778633	-3.0657	DDX52 _3754736	NM_152300	DEAD (Asp-Glu-Ala-Asp) box polypeptide 52
1684	2334476	MAST2	0.163293	9.02486	2.75422	0.00801029	0.0778815	-3.06645	MAST2 _2334476	NM_015112	microtubule associated serine/threonine kinase 2
1685	2358671	C1orf56	-0.164374	8.24246	-2.75374	0.00802052	0.0779261	-3.0676	C1orf56 _2358671	BC002469	chromosome 1 open reading frame 56
1686	2514497	PHOSPHO2	-0.439301	5.51208	-2.75356	0.00802439	0.0779261	-3.06803	PHOSPHO2 _2514497	NM_001008489	phosphatase, orphan 2
1687	2574646	BIN1	-0.217416	8.75318	-2.7532	0.00803213	0.0779312	-3.0689	BIN1 _2574646	NM_139343	bridging integrator 1
1688	3705491	FAM57A	0.306783	9.14001	2.75309	0.00803444	0.0779312	-3.06916	FAM57A _3705491	NM_024792	family with sequence similarity 57, member A
1689	2599909		-0.252819	9.64187	-2.75276	0.00804152	0.0779537	-3.06996	_2599909	---
1690	3837001	GRLF1	-0.207037	9.24889	-2.75242	0.00804882	0.0779783	-3.07078	GRLF1 _3837001	NM_004491	glucocorticoid receptor DNA binding factor 1
1691	2689516	ZBTB20	-0.425128	9.17889	-2.75168	0.00806478	0.0780373	-3.07256	ZBTB20 _2689516	NM_001164343	zinc finger and BTB domain containing 20
1692	2800503	PAPD7	0.281967	8.41935	2.75146	0.00806948	0.0780373	-3.07309	PAPD7 _2800503	NM_006999	PAP associated domain containing 7
1693	3763390	TMEM100	0.746032	5.57052	2.75145	0.00806977	0.0780373	-3.07312	TMEM100 _3763390	NM_001099640	transmembrane protein 100
1694	3275424		-0.30908	9.61572	-2.75125	0.00807397	0.0780373	-3.07359	_3275424	---
1695	3556170		-0.194769	9.59157	-2.74988	0.00810369	0.0782783	-3.0769	_3556170	---
1696	3279108	NMT2	-0.464697	8.54492	-2.74705	0.00816495	0.0788236	-3.08369	NMT2 _3279108	NM_004808	N-myristoyltransferase 2
1697	3673723	TRAPPC2L	-0.218021	8.29867	-2.74675	0.00817168	0.078842	-3.08443	TRAPPC2L _3673723	NM_016209	trafficking protein particle complex 2-like
1698	3275478		-0.179387	10.4926	-2.74557	0.00819739	0.0790435	-3.08727	_3275478	---
1699	2370317	MR1	-0.298675	8.71477	-2.74532	0.0082028	0.0790491	-3.08786	MR1 _2370317	NM_001531	major histocompatibility complex, class I-related
1700	2352275	MOV10	-0.2381	8.84921	-2.74508	0.00820796	0.0790523	-3.08843	MOV10 _2352275	NM_020963	Mov10, Moloney leukemia virus 10, homolog (mouse)
1701	3364749		0.270159	7.82987	2.74456	0.00821952	0.0791171	-3.0897	_3364749	---
1702	3474543		-0.296836	8.35971	-2.74398	0.00823221	0.0791927	-3.09109	_3474543	---
1703	2437801	ARHGEF2	-0.291553	8.77033	-2.74369	0.00823844	0.0792061	-3.09177	ARHGEF2 _2437801	NM_001162383	Rho/Rac guanine nucleotide exchange factor (GEF) 2
1704	3458216	ZBTB39	0.191996	7.76864	2.74278	0.00825847	0.079352	-3.09396	ZBTB39 _3458216	NM_014830	zinc finger and BTB domain containing 39
1705	3364306	SOX6	0.348641	6.7021	2.74172	0.00828188	0.0795131	-3.09651	SOX6 _3364306	NM_017508	SRY (sex determining region Y)-box 6
1706	2963929	RNGTT	0.314555	7.59008	2.74158	0.00828495	0.0795131	-3.09684	RNGTT _2963929	NM_003800	RNA guanylyltransferase and 5'-phosphatase
1707	3297536	ANXA11	-0.175727	10.4028	-2.73969	0.00832687	0.0798687	-3.10139	ANXA11 _3297536	NM_145869	annexin A11
1708	2844349		-0.232783	9.96359	-2.73873	0.00834804	0.0799896	-3.10368	_2844349	---
1709	2968317		-0.305059	8.39239	-2.73868	0.00834925	0.0799896	-3.10381	_2968317	---
1710	2486851	APLF	-0.205103	6.23567	-2.73425	0.00844834	0.0808768	-3.11444	APLF _2486851	NM_173545	aprataxin and PNKP like factor
1711	2318829		-0.338269	3.96608	-2.73409	0.00845173	0.0808768	-3.1148	_2318829	---
1712	2572601	CCDC93	0.272427	8.06459	2.73314	0.00847319	0.0810348	-3.11708	CCDC93 _2572601	NM_019044	coiled-coil domain containing 93
1713	3947096	CCDC134	-0.162235	7.89439	-2.73175	0.00850458	0.0812875	-3.12041	CCDC134 _3947096	NM_024821	coiled-coil domain containing 134
1714	2967550	ATG5	0.223601	8.50862	2.73146	0.00851122	0.0813035	-3.12112	ATG5 _2967550	NM_004849	ATG5 autophagy related 5 homolog (S. cerevisiae)
1715	3406015	ATF7IP	-0.340086	8.90309	-2.73015	0.00854074	0.0815365	-3.12423	ATF7IP _3406015	NM_018179	activating transcription factor 7 interacting protein
1716	3819599		0.275451	9.16269	2.72994	0.00854557	0.0815365	-3.12474	_3819599	---
1717	3809808		-0.339481	3.19908	-2.72925	0.00856134	0.0815731	-3.1264	_3809808	---
1718	3862128	DYRK1B	-0.178347	8.79814	-2.72917	0.00856313	0.0815731	-3.12659	DYRK1B _3862128	NM_004714	dual-specificity tyrosine-(Y)-phosphorylation regulated kinase 1B
1719	3556680		-0.255039	9.20258	-2.72911	0.00856436	0.0815731	-3.12672	_3556680	---
1720	3706659	ASPA	-0.519097	4.66614	-2.72733	0.00860498	0.0819124	-3.13098	ASPA _3706659	NM_000049	aspartoacylase
1721	3564919	FERMT2	0.313753	9.89423	2.72636	0.00862725	0.0820767	-3.13331	FERMT2 _3564919	NM_006832	fermitin family member 2
1722	2628785	MITF	-0.267337	6.37304	-2.72493	0.00866006	0.082341	-3.13673	MITF _2628785	NM_006722	microphthalmia-associated transcription factor
1723	3275141		0.286831	8.71328	2.72406	0.00868002	0.0824541	-3.1388	_3275141	---
1724	2608156	TRNT1	0.252521	6.22521	2.72398	0.00868203	0.0824541	-3.13901	TRNT1 _2608156	NM_182916	tRNA nucleotidyl transferase, CCA-adding, 1
1725	3275420		-0.345367	8.01878	-2.72278	0.00870957	0.0826677	-3.14186	_3275420	---
1726	3774593	DUS1L	0.16121	8.19831	2.72235	0.00871964	0.0827153	-3.1429	DUS1L _3774593	NM_022156	dihydrouridine synthase 1-like (S. cerevisiae)
1727	2739079	SEC24B	0.251143	9.13838	2.72099	0.0087511	0.0829657	-3.14614	SEC24B _2739079	NM_006323	SEC24 family, member B (S. cerevisiae)
1728	3833040	SUPT5H	0.105403	9.0889	2.71916	0.00879353	0.0833197	-3.15049	SUPT5H _3833040	NM_003169	suppressor of Ty 5 homolog (S. cerevisiae)
1729	3887635	NCOA3	-0.289275	9.60277	-2.71718	0.00883985	0.0836885	-3.15522	NCOA3 _3887635	NM_181659	nuclear receptor coactivator 3
1730	3298557	GRID1	0.267926	6.7122	2.71706	0.00884268	0.0836885	-3.15551	GRID1 _3298557	NM_017551	glutamate receptor, ionotropic, delta 1
1731	3130850	RNF122	0.51544	7.95229	2.71652	0.00885528	0.0837594	-3.15679	RNF122 _3130850	NM_024787	ring finger protein 122
1732	3778252	ANKRD12	-0.352051	7.98946	-2.71446	0.00890394	0.0841641	-3.16172	ANKRD12 _3778252	NM_015208	ankyrin repeat domain 12
1733	3309215	EIF3A	0.203653	10.4019	2.71427	0.00890834	0.0841641	-3.16217	EIF3A _3309215	NM_003750	eukaryotic translation initiation factor 3, subunit A
1734	3042001	CYCS	0.235291	7.76067	2.71301	0.00893806	0.0843928	-3.16516	CYCS _3042001	NM_018947	cytochrome c, somatic
1735	2380055	KCTD3	-0.321635	8.13311	-2.71281	0.00894287	0.0843928	-3.16565	KCTD3 _2380055	NM_016121	potassium channel tetramerisation domain containing 3
1736	2981676	SERAC1	0.554215	6.7905	2.71196	0.00896296	0.0844873	-3.16766	SERAC1 _2981676	NM_032861	serine active site containing 1
1737	3005332	CRCP	0.222125	8.48505	2.71195	0.00896319	0.0844873	-3.16769	CRCP _3005332	NR_024548	CGRP receptor component
1738	3757602	DHX58	-0.211513	7.5703	-2.71074	0.00899208	0.0846666	-3.17058	DHX58 _3757602	NM_024119	DEXH (Asp-Glu-X-His) box polypeptide 58
1739	3818468	TNFSF9	0.281566	8.21024	2.71071	0.00899256	0.0846666	-3.17063	TNFSF9 _3818468	NM_003811	tumor necrosis factor (ligand) superfamily, member 9
1740	2492496	NCRNA00152	0.605735	7.91495	2.71008	0.00900774	0.0847608	-3.17215	NCRNA00152 _2492496	NR_024204	non-protein coding RNA 152
1741	3169331	ALDH1B1	0.516996	8.78455	2.7095	0.00902153	0.0848418	-3.17352	ALDH1B1 _3169331	NM_000692	aldehyde dehydrogenase 1 family, member B1
1742	2907190	UBR2	-0.304148	8.21832	-2.70795	0.00905848	0.0851403	-3.1772	UBR2 _2907190	NM_015255	ubiquitin protein ligase E3 component n-recognin 2
1743	3300038	NUDT9P1	-0.242769	5.10992	-2.70728	0.00907457	0.0852426	-3.1788	NUDT9P1 _3300038	NR_002779	nudix (nucleoside diphosphate linked moiety X)-type motif 9 pseudogene 1
1744	3650762	TMC7	0.225083	8.38682	2.70688	0.00908421	0.0852843	-3.17975	TMC7 _3650762	NM_024847	transmembrane channel-like 7
1745	2332566	PPCS	-0.229748	7.97566	-2.70511	0.00912697	0.0856366	-3.18397	PPCS _2332566	NM_024664	phosphopantothenoylcysteine synthetase
1746	2325002	KDM1A	0.308591	9.11797	2.70356	0.00916441	0.0859386	-3.18765	KDM1A _2325002	NM_001009999	lysine (K)-specific demethylase 1A
1747	2701294	TMEM14E	-0.331678	6.10648	-2.70114	0.00922317	0.0864402	-3.1934	TMEM14E _2701294	NM_001123228	transmembrane protein 14E
1748	3749594		-0.275203	7.33889	-2.69925	0.0092693	0.0868228	-3.19789	_3749594	---
1749	3821159	LPPR2	0.197972	9.56002	2.69858	0.00928556	0.0869254	-3.19946	LPPR2 _3821159	NM_022737	lipid phosphate phosphatase-related protein type 2
1750	3432138	MAPKAPK5	0.175533	8.75723	2.69712	0.00932148	0.0872117	-3.20293	MAPKAPK5 _3432138	NM_003668	mitogen-activated protein kinase-activated protein kinase 5
1751	3228373	TSC1	-0.188451	8.79514	-2.69583	0.00935338	0.0874602	-3.206	TSC1 _3228373	NM_000368	tuberous sclerosis 1
1752	3472098		0.223467	6.80555	2.69463	0.00938282	0.0876855	-3.20883	_3472098	---
1753	3699581	TMEM170A	0.284443	8.84476	2.6935	0.00941078	0.087822	-3.2115	TMEM170A _3699581	NM_145254	transmembrane protein 170A
1754	3445908	EPS8	-0.307013	11.0195	-2.6933	0.00941585	0.087822	-3.21198	EPS8 _3445908	NM_004447	epidermal growth factor receptor pathway substrate 8
1755	3226160	ST6GALNAC6	-0.192934	9.84469	-2.69325	0.00941704	0.087822	-3.2121	ST6GALNAC6 _3226160	NM_013443	ST6 (alpha-N-acetyl-neuraminyl-2,3-beta-galactosyl-1,3)-N-acetylgalactosaminide alpha-2,6-sialyltransferase 6
1756	3457752	STAT2	-0.390063	9.15914	-2.69318	0.00941889	0.087822	-3.21227	STAT2 _3457752	NM_005419	signal transducer and activator of transcription 2, 113kDa
1757	3697090	ST3GAL2	0.199031	8.48283	2.69147	0.00946135	0.0881677	-3.21631	ST3GAL2 _3697090	NM_006927	ST3 beta-galactoside alpha-2,3-sialyltransferase 2
1758	3397589	ETS1	0.341512	8.48275	2.68976	0.00950407	0.0885059	-3.22036	ETS1 _3397589	NM_001143820	v-ets erythroblastosis virus E26 oncogene homolog 1 (avian)
1759	2844275		-0.207183	8.75851	-2.68956	0.00950921	0.0885059	-3.22085	_2844275	---
1760	2542226	RDH14	-0.157661	8.43908	-2.68937	0.00951385	0.0885059	-3.22129	RDH14 _2542226	NM_020905	retinol dehydrogenase 14 (all-trans/9-cis/11-cis)
1761	3475915		-0.266755	4.57896	-2.68828	0.00954122	0.0887101	-3.22387	_3475915	---
1762	3978169	TSPYL2	-0.231724	8.41724	-2.68764	0.00955745	0.0888105	-3.22539	TSPYL2 _3978169	NM_022117	TSPY-like 2
1763	2661992	OXTR	0.586149	8.01229	2.68659	0.00958382	0.0889557	-3.22787	OXTR _2661992	NM_000916	oxytocin receptor
1764	3726325	XYLT2	-0.155627	8.64544	-2.68658	0.00958394	0.0889557	-3.22788	XYLT2 _3726325	NM_022167	xylosyltransferase II
1765	3821377	ZNF441	-0.273671	5.80438	-2.68591	0.00960108	0.0890544	-3.22948	ZNF441 _3821377	NM_152355	zinc finger protein 441
1766	3839818	ZNF175	0.688145	8.44289	2.68573	0.00960545	0.0890544	-3.22989	ZNF175 _3839818	NM_007147	zinc finger protein 175
1767	2610394	TATDN2	0.158687	8.01316	2.68551	0.00961118	0.0890571	-3.23043	TATDN2 _2610394	NM_014760	TatD DNase domain containing 2
1768	2565148		0.301707	11.2398	2.68288	0.00967778	0.0896158	-3.23663	_2565148	---
1769	3714177	SPECC1	0.357283	7.89043	2.6827	0.00968243	0.0896158	-3.23706	SPECC1 _3714177	NM_001033553	sperm antigen with calponin homology and coiled-coil domains 1
1770	3946705	L3MBTL2	0.187147	7.62778	2.67972	0.00975854	0.0902692	-3.24409	L3MBTL2 _3946705	NM_031488	l(3)mbt-like 2 (Drosophila)
1771	3275248		-0.308121	10.367	-2.67939	0.00976699	0.0902964	-3.24487	_3275248	---
1772	3725894		-0.296008	7.13669	-2.67895	0.00977836	0.0903505	-3.24591	_3725894	---
1773	3043936	FKBP14	0.302161	9.7138	2.67873	0.00978389	0.0903506	-3.24642	FKBP14 _3043936	NM_017946	FK506 binding protein 14, 22 kDa
1774	2398369	CROCCP2	-0.170601	6.43631	-2.67566	0.00986328	0.0910324	-3.25367	CROCCP2 _2398369	NR_026752	ciliary rootlet coiled-coil, rootletin pseudogene 2
1775	3249886	TET1	-0.321513	6.2065	-2.67538	0.00987038	0.0910466	-3.25432	TET1 _3249886	NM_030625	tet oncogene 1
1776	2876046	PPP2CA	0.259185	9.97113	2.67351	0.00991908	0.0914443	-3.25874	PPP2CA _2876046	NM_002715	protein phosphatase 2, catalytic subunit, alpha isozyme
1777	3227098	TOR1A	0.218542	8.43316	2.67156	0.00996982	0.0918283	-3.26332	TOR1A _3227098	NM_000113	torsin family 1, member A (torsin A)
1778	3563922	MAP4K5	0.348674	9.35872	2.67148	0.00997194	0.0918283	-3.26351	MAP4K5 _3563922	NM_198794	mitogen-activated protein kinase kinase kinase kinase 5
1779	2614369	RARB	-0.681938	7.83263	-2.66961	0.0100211	0.0922235	-3.26792	RARB _2614369	NM_000965	retinoic acid receptor, beta
1780	2788926	NR3C2	-0.238673	6.2808	-2.6692	0.0100317	0.0922235	-3.26887	NR3C2 _2788926	NM_000901	nuclear receptor subfamily 3, group C, member 2
1781	3958258		0.20612	9.48107	2.6691	0.0100345	0.0922235	-3.26912	_3958258	---
1782	4016308	BEX1	0.925003	6.63057	2.66899	0.0100374	0.0922235	-3.26938	BEX1 _4016308	NM_018476	brain expressed, X-linked 1
1783	2351171	FAM40A	0.120922	7.61327	2.66853	0.0100495	0.0922778	-3.27046	FAM40A _2351171	NM_033088	family with sequence similarity 40, member A
1784	3476008		-0.229599	4.84777	-2.66822	0.0100576	0.0922778	-3.27118	_3476008	---
1785	3359601	OSBPL5	-0.155981	8.37185	-2.668	0.0100636	0.0922778	-3.27171	OSBPL5 _3359601	NM_020896	oxysterol binding protein-like 5
1786	2565159		0.210333	12.0537	2.66791	0.0100658	0.0922778	-3.27192	_2565159	---
1787	2628260	KBTBD8	0.387805	5.54969	2.6675	0.0100766	0.0923247	-3.27287	KBTBD8 _2628260	NM_032505	kelch repeat and BTB (POZ) domain containing 8
1788	2325218		0.250084	2.91635	2.66707	0.0100879	0.0923764	-3.27388	_2325218	---
1789	3382698	GUCY2E	0.636705	9.79936	2.66565	0.0101255	0.0926693	-3.27722	GUCY2E _3382698	NR_024042	guanylate cyclase 2E
1790	3340161	PPME1	0.250607	9.96812	2.66502	0.0101423	0.092771	-3.2787	PPME1 _3340161	NM_016147	protein phosphatase methylesterase 1
1791	3430129	POLR3B	0.23527	7.62723	2.66315	0.010192	0.0931739	-3.28309	POLR3B _3430129	NM_018082	polymerase (RNA) III (DNA directed) polypeptide B
1792	3062193	SLC25A13	0.244445	7.2611	2.66291	0.0101986	0.0931816	-3.28367	SLC25A13 _3062193	NM_001160210	solute carrier family 25, member 13 (citrin)
1793	2465324	AHCTF1	0.176858	7.76702	2.66198	0.0102234	0.093356	-3.28584	AHCTF1 _2465324	NM_015446	AT hook containing transcription factor 1
1794	2978026	FBXO30	-0.219355	9.24066	-2.65961	0.0102869	0.0938538	-3.2914	FBXO30 _2978026	NM_032145	F-box protein 30
1795	3843566	ZNF587	0.308049	7.7203	2.65952	0.0102894	0.0938538	-3.29161	ZNF587 _3843566	NM_032828	zinc finger protein 587
1796	2320060		0.250757	9.00599	2.65806	0.0103287	0.0941606	-3.29504	_2320060	---
1797	3275161		0.385433	5.63218	2.65732	0.0103488	0.0942905	-3.29677	_3275161	---
1798	3421706	RAB3IP	0.170998	5.63939	2.6568	0.010363	0.0943603	-3.29801	RAB3IP _3421706	NM_175623	RAB3A interacting protein (rabin3)
1799	2320472	CLCN6	-0.248828	8.43444	-2.65659	0.0103687	0.0943603	-3.2985	CLCN6 _2320472	NM_001286	chloride channel 6
1800	3713794	EPN2	0.140656	8.95585	2.6564	0.0103737	0.0943603	-3.29893	EPN2 _3713794	NM_014964	epsin 2
1801	2325210		0.416082	5.90998	2.65561	0.0103953	0.0944926	-3.30079	_2325210	---
1802	3373962	UBE2L6	-0.177233	8.87539	-2.65544	0.0103998	0.0944926	-3.30118	UBE2L6 _3373962	NM_004223	ubiquitin-conjugating enzyme E2L 6
1803	3662750	POLR2C	0.18283	9.22892	2.6546	0.0104227	0.0946485	-3.30316	POLR2C _3662750	NM_032940	polymerase (RNA) II (DNA directed) polypeptide C, 33kDa
1804	3362795	RNF141	-0.235145	8.6036	-2.65412	0.0104358	0.0947143	-3.30428	RNF141 _3362795	NM_016422	ring finger protein 141
1805	3774635	FASN	0.273411	9.10664	2.65359	0.0104504	0.0947947	-3.30553	FASN _3774635	NM_004104	fatty acid synthase
1806	3749767	TMEM11	0.208523	7.88998	2.65272	0.0104741	0.0949571	-3.30757	TMEM11 _3749767	NR_024547	transmembrane protein 11
1807	2903470	SLC39A7	0.183976	9.63436	2.65168	0.0105025	0.0951117	-3.30999	SLC39A7 _2903470	NM_006979	solute carrier family 39 (zinc transporter), member 7
1808	3699426	BCAR1	0.169832	8.93647	2.65165	0.0105033	0.0951117	-3.31006	BCAR1 _3699426	NM_001170717	breast cancer anti-estrogen resistance 1
1809	3779362	IMPA2	-0.220583	6.00304	-2.65146	0.0105086	0.0951117	-3.31051	IMPA2 _3779362	NM_014214	inositol(myo)-1(or 4)-monophosphatase 2
1810	2328557		-0.15918	11.3732	-2.65085	0.0105254	0.095211	-3.31194	_2328557	---
1811	3906942	SERINC3	-0.146693	11.6692	-2.65055	0.0105337	0.0952196	-3.31265	SERINC3 _3906942	NM_006811	serine incorporator 3
1812	3259978	PI4K2A	0.181261	9.72982	2.65039	0.010538	0.0952196	-3.31301	PI4K2A _3259978	NM_018425	phosphatidylinositol 4-kinase type 2 alpha
1813	3538789	SLC38A6	-0.441272	7.65648	-2.64984	0.0105532	0.0953044	-3.3143	SLC38A6 _3538789	NR_033344	solute carrier family 38, member 6
1814	2897453	ID4	-0.330087	7.83524	-2.64896	0.0105774	0.0954705	-3.31636	ID4 _2897453	NM_001546	inhibitor of DNA binding 4, dominant negative helix-loop-helix protein
1815	3361971	ST5	-0.267875	7.66209	-2.64825	0.010597	0.0955947	-3.31802	ST5 _3361971	NM_005418	suppression of tumorigenicity 5
1816	3263624	MXI1	-0.236644	7.78515	-2.64669	0.0106403	0.0958923	-3.32167	MXI1 _3263624	NM_005962	MAX interactor 1
1817	2920962	FIG4	-0.286419	8.53322	-2.64664	0.0106417	0.0958923	-3.32179	FIG4 _2920962	NM_014845	FIG4 homolog, SAC1 lipid phosphatase domain containing (S. cerevisiae)
1818	3518496	MYCBP2	-0.237284	8.31823	-2.64589	0.0106625	0.0960271	-3.32354	MYCBP2 _3518496	NM_015057	MYC binding protein 2
1819	3556244		-0.164547	11.681	-2.64498	0.010688	0.0961967	-3.32568	_3556244	---
1820	2404999	MARCKSL1	0.242335	10.6046	2.64479	0.0106931	0.0961967	-3.32611	MARCKSL1 _2404999	NM_023009	MARCKS-like 1
1821	3671448	HSBP1	0.312016	7.8393	2.6437	0.0107236	0.0964182	-3.32866	HSBP1 _3671448	NM_001537	heat shock factor binding protein 1
1822	3275610		0.289955	7.68425	2.64323	0.0107367	0.0964288	-3.32975	_3275610	---
1823	2393711	LRRC47	0.152304	8.8248	2.64317	0.0107383	0.0964288	-3.32988	LRRC47 _2393711	NM_020710	leucine rich repeat containing 47
1824	3393946	DDX6	0.218717	10.2878	2.64303	0.0107424	0.0964288	-3.33023	DDX6 _3393946	NM_004397	DEAD (Asp-Glu-Ala-Asp) box polypeptide 6
1825	2867392	C5orf36	-0.248507	5.32144	-2.64207	0.0107691	0.0966152	-3.33245	C5orf36 _2867392	NM_173665	chromosome 5 open reading frame 36
1826	2334279	UROD	-0.259355	9.33576	-2.64175	0.0107783	0.0966299	-3.33322	UROD _2334279	NR_036510	uroporphyrinogen decarboxylase
1827	2843855	ZFP2	-0.200719	5.57638	-2.6416	0.0107826	0.0966299	-3.33357	ZFP2 _2843855	NM_030613	zinc finger protein 2 homolog (mouse)
1828	2899340	BTN2A2	-0.129509	6.5636	-2.64095	0.0108007	0.0967393	-3.33507	BTN2A2 _2899340	NM_006995	butyrophilin, subfamily 2, member A2
1829	2960010	LMBRD1	-0.342615	8.87008	-2.64063	0.0108098	0.0967681	-3.33583	LMBRD1 _2960010	NM_018368	LMBR1 domain containing 1
1830	3603247	DNAJA4	0.169	6.7839	2.63985	0.0108316	0.0969101	-3.33763	DNAJA4 _3603247	NM_018602	DnaJ (Hsp40) homolog, subfamily A, member 4
1831	3079463	ABCF2	0.164359	8.52094	2.63825	0.0108768	0.0972619	-3.34136	ABCF2 _3079463	NM_007189	ATP-binding cassette, sub-family F (GCN20), member 2
1832	2927506	TNFAIP3	-0.636739	7.99266	-2.63753	0.0108973	0.0973914	-3.34304	TNFAIP3 _2927506	NM_006290	tumor necrosis factor, alpha-induced protein 3
1833	2964350	MDN1	0.188259	6.94533	2.63693	0.0109143	0.0974791	-3.34445	MDN1 _2964350	NM_014611	MDN1, midasin homolog (yeast)
1834	3224259	RBM18	0.23176	9.4336	2.63677	0.010919	0.0974791	-3.34483	RBM18 _3224259	NR_027125	RNA binding motif protein 18
1835	2530599	AGFG1	0.184953	10.662	2.63637	0.0109302	0.0975263	-3.34575	AGFG1 _2530599	NM_001135187	ArfGAP with FG repeats 1
1836	2943434	ATXN1	0.253956	8.71047	2.63549	0.0109554	0.097698	-3.34781	ATXN1 _2943434	NM_000332	ataxin 1
1837	2344577	SPATA1	-0.209989	4.85447	-2.63435	0.0109879	0.0979337	-3.35046	SPATA1 _2344577	NR_036561	spermatogenesis associated 1
1838	3033924	UBE3C	0.227775	8.59311	2.63148	0.0110704	0.0986158	-3.35716	UBE3C _3033924	NM_014671	ubiquitin protein ligase E3C
1839	2358623	PRUNE	-0.231364	7.98729	-2.63121	0.0110782	0.0986314	-3.35778	PRUNE _2358623	NM_021222	prune homolog (Drosophila)
1840	2380785	LYPLAL1	-0.500846	6.47506	-2.63007	0.0111108	0.0988681	-3.36042	LYPLAL1 _2380785	NM_138794	lysophospholipase-like 1
1841	3126504	CSGALNACT1	-0.697036	7.00969	-2.62718	0.0111947	0.0995237	-3.36714	CSGALNACT1 _3126504	NM_018371	chondroitin sulfate N-acetylgalactosaminyltransferase 1
1842	3755655	FBXL20	-0.288981	8.90009	-2.62711	0.0111966	0.0995237	-3.3673	FBXL20 _3755655	NM_032875	F-box and leucine-rich repeat protein 20
1843	2739242	GAR1	0.167349	6.74369	2.62646	0.0112155	0.0996373	-3.36881	GAR1 _2739242	NM_018983	GAR1 ribonucleoprotein homolog (yeast)
1844	3275422		-0.325967	7.94602	-2.62553	0.0112429	0.0998261	-3.37099	_3275422	---
1845	3512294	TSC22D1	-0.253227	10.3639	-2.62481	0.0112639	0.0999198	-3.37266	TSC22D1 _3512294	NM_183422	TSC22 domain family, member 1
1846	3475032		-0.343213	2.68928	-2.62475	0.0112656	0.0999198	-3.3728	_3475032	---
1847	3153428	ASAP1	-0.281801	9.36861	-2.62438	0.0112765	0.0999338	-3.37366	ASAP1 _3153428	NM_018482	ArfGAP with SH3 domain, ankyrin repeat and PH domain 1
1848	3843934		0.194448	8.99341	2.62428	0.0112794	0.0999338	-3.37389	_3843934	---
1849	3981120	OGT	-0.306842	9.09172	-2.62343	0.0113042	0.1001	-3.37586	OGT _3981120	NM_181672	O-linked N-acetylglucosamine (GlcNAc) transferase (UDP-N-acetylglucosamine:polypeptide-N-acetylglucosaminyl transferase)
1850	2740067	ANK2	-0.361499	7.5805	-2.62308	0.0113144	0.100121	-3.37666	ANK2 _2740067	NM_001148	ankyrin 2, neuronal
1851	2329196	ADC	0.218158	7.42086	2.62293	0.0113189	0.100121	-3.37701	ADC _2329196	NM_052998	arginine decarboxylase
1852	2852766	C1QTNF3	-0.201447	5.62794	-2.6215	0.011361	0.100439	-3.38034	C1QTNF3 _2852766	NM_181435	C1q and tumor necrosis factor related protein 3
1853	2854718	TTC33	-0.31379	6.70199	-2.62104	0.0113746	0.100451	-3.3814	TTC33 _2854718	NM_012382	tetratricopeptide repeat domain 33
1854	3228621	SURF6	0.200809	6.94213	2.62104	0.0113746	0.100451	-3.38141	SURF6 _3228621	NM_006753	surfeit 6
1855	3453482		-0.196207	11.2828	-2.61967	0.011415	0.100753	-3.38458	_3453482	---
1856	3518766	EDNRB	-1.06637	6.12247	-2.61683	0.0114994	0.101443	-3.39116	EDNRB _3518766	NM_001122659	endothelin receptor type B
1857	3475007		-0.259934	9.76679	-2.61662	0.0115057	0.101445	-3.39166	_3475007	---
1858	3324447	FIBIN	1.01867	7.59983	2.61639	0.0115126	0.101451	-3.39219	FIBIN _3324447	NM_203371	fin bud initiation factor homolog (zebrafish)
1859	2674387		-0.120207	12.747	-2.61139	0.0116625	0.102716	-3.40375	_2674387	---
1860	2360989	MSTO1	0.226543	4.81843	2.61109	0.0116717	0.102742	-3.40446	MSTO1 _2360989	NM_018116	misato homolog 1 (Drosophila)
1861	2774817	PAQR3	0.170683	6.44419	2.61087	0.0116782	0.102744	-3.40496	PAQR3 _2774817	NM_001040202	progestin and adipoQ receptor family member III
1862	3902983	CDK5RAP1	0.124631	6.7059	2.60973	0.0117129	0.102994	-3.40761	CDK5RAP1 _3902983	NM_016408	CDK5 regulatory subunit associated protein 1
1863	3335844		0.269842	3.00102	2.60937	0.0117236	0.103033	-3.40843	_3335844	---
1864	2598606	PECR	-0.326755	5.95483	-2.60752	0.0117799	0.103472	-3.41271	PECR _2598606	NM_018441	peroxisomal trans-2-enoyl-CoA reductase
1865	2674393		-0.263614	8.71054	-2.60722	0.011789	0.103496	-3.41339	_2674393	---
1866	3204019	C9orf25	0.14933	7.79613	2.60673	0.0118041	0.103574	-3.41454	C9orf25 _3204019	NM_001184940	chromosome 9 open reading frame 25
1867	3822920	TMEM167A	0.217838	2.96532	2.60613	0.0118223	0.103678	-3.41592	TMEM167A _3822920	NM_174909	transmembrane protein 167A
1868	3734609	KCTD2	-0.136818	7.83518	-2.60479	0.0118633	0.103981	-3.41901	KCTD2 _3734609	NM_015353	potassium channel tetramerisation domain containing 2
1869	3180342	C9orf3	0.197765	7.54063	2.60405	0.0118861	0.104102	-3.42072	C9orf3 _3180342	NM_001193329	chromosome 9 open reading frame 3
1870	3310413	ATE1	-0.250071	8.5326	-2.60387	0.0118917	0.104102	-3.42114	ATE1 _3310413	NM_001001976	arginyltransferase 1
1871	3252577	VDAC2	0.151939	4.94059	2.60373	0.0118961	0.104102	-3.42147	VDAC2 _3252577	NM_001184783	voltage-dependent anion channel 2
1872	3334884	TM7SF2	-0.227015	7.83179	-2.60263	0.0119297	0.104334	-3.424	TM7SF2 _3334884	NM_003273	transmembrane 7 superfamily member 2
1873	2708817	TMEM41A	0.28363	8.55223	2.60245	0.0119354	0.104334	-3.42442	TMEM41A _2708817	NM_080652	transmembrane protein 41A
1874	2358136	C1orf51	-0.320937	7.38896	-2.60211	0.0119457	0.104369	-3.4252	C1orf51 _2358136	BC027999	chromosome 1 open reading frame 51
1875	3453446		-0.3175	4.71865	-2.60111	0.0119768	0.104584	-3.42751	_3453446	---
1876	2328579		-0.280928	6.18717	-2.60006	0.0120091	0.104811	-3.42992	_2328579	---
1877	3063856	GATS	-0.330559	6.94134	-2.59957	0.0120244	0.104889	-3.43106	GATS _3063856	NR_028038	GATS, stromal antigen 3 opposite strand
1878	2599823	NHEJ1	-0.277372	7.64407	-2.59856	0.0120558	0.105106	-3.43339	NHEJ1 _2599823	NM_024782	nonhomologous end-joining factor 1
1879	3645402	FLYWCH1	-0.157737	8.44157	-2.59709	0.0121015	0.105449	-3.43677	FLYWCH1 _3645402	NM_032296	FLYWCH-type zinc finger 1
1880	3190463	ODF2	0.177271	8.80751	2.59611	0.0121322	0.105659	-3.43902	ODF2 _3190463	NR_036755	outer dense fiber of sperm tails 2
1881	2831519	C5orf32	-0.294193	9.18743	-2.59576	0.0121431	0.105699	-3.43983	C5orf32 _2831519	NM_032412	chromosome 5 open reading frame 32
1882	3907514	NEURL2	-0.222899	7.44851	-2.59515	0.0121622	0.105809	-3.44124	NEURL2 _3907514	NM_080749	neuralized homolog 2 (Drosophila)
1883	2381309	MOSC1	-0.254035	5.84068	-2.59478	0.012174	0.105855	-3.4421	MOSC1 _2381309	NM_022746	MOCO sulphurase C-terminal domain containing 1
1884	3120443	GPR172A	0.175985	8.63169	2.59403	0.0121975	0.106003	-3.44382	GPR172A _3120443	NM_024531	G protein-coupled receptor 172A
1885	2383783		0.477945	4.4969	2.59352	0.0122135	0.106085	-3.44499	_2383783	---
1886	3275596		0.39339	6.97181	2.59324	0.0122224	0.106107	-3.44564	_3275596	---
1887	2355591		-0.457271	6.54444	-2.59097	0.0122941	0.106668	-3.45086	_2355591	---
1888	2686602	IMPG2	-0.181219	5.46766	-2.59078	0.0123	0.106668	-3.45129	IMPG2 _2686602	NM_016247	interphotoreceptor matrix proteoglycan 2
1889	3210130	C9orf41	0.299824	7.55849	2.5897	0.0123343	0.106908	-3.45378	C9orf41 _3210130	BC034033	chromosome 9 open reading frame 41
1890	3564250	TRIM9	-0.23881	6.20611	-2.58937	0.0123449	0.106944	-3.45455	TRIM9 _3564250	NM_052978	tripartite motif-containing 9
1891	3318443	TRIM22	-0.456289	9.06368	-2.58852	0.0123718	0.107022	-3.45648	TRIM22 _3318443	NM_006074	tripartite motif-containing 22
1892	3823901	SIN3B	0.141515	8.53642	2.58834	0.0123777	0.107022	-3.45691	SIN3B _3823901	NM_015260	SIN3 homolog B, transcription regulator (yeast)
1893	2700197	HLTF	-0.308863	8.65782	-2.58829	0.0123792	0.107022	-3.45701	HLTF _2700197	NM_003071	helicase-like transcription factor
1894	3535125	ATP5S	-0.149919	6.41455	-2.58826	0.0123801	0.107022	-3.45708	ATP5S _3535125	NM_015684	ATP synthase, H+ transporting, mitochondrial Fo complex, subunit s (factor B)
1895	2325410	NIPAL3	-0.289758	8.25916	-2.58776	0.0123961	0.107104	-3.45824	NIPAL3 _2325410	NM_020448	NIPA-like domain containing 3
1896	3622282	SHF	-0.203587	7.2572	-2.58632	0.0124422	0.107443	-3.46155	SHF _3622282	NM_138356	Src homology 2 domain containing F
1897	3192525	GTF3C4	0.183048	8.51425	2.58612	0.0124485	0.107443	-3.462	GTF3C4 _3192525	NM_012204	general transcription factor IIIC, polypeptide 4, 90kDa
1898	2674383		-0.179801	10.5109	-2.5845	0.0125004	0.107834	-3.46571	_2674383	---
1899	3421244	SLC35E3	-0.209173	8.18393	-2.58392	0.0125191	0.107939	-3.46705	SLC35E3 _3421244	NM_018656	solute carrier family 35, member E3
1900	2881860	CCDC69	-0.247149	6.61106	-2.58308	0.0125464	0.108117	-3.46899	CCDC69 _2881860	NM_015621	coiled-coil domain containing 69
1901	2394608	GPR153	0.186709	8.12277	2.58258	0.0125626	0.1082	-3.47014	GPR153 _2394608	NM_207370	G protein-coupled receptor 153
1902	3570526	ADAM20	-0.299994	5.04797	-2.58168	0.0125914	0.108391	-3.47219	ADAM20 _3570526	NM_003814	ADAM metallopeptidase domain 20
1903	3893086	SLC17A9	0.340749	8.99412	2.57972	0.012655	0.108881	-3.47668	SLC17A9 _3893086	NM_022082	solute carrier family 17, member 9
1904	3318712	FXC1	0.213881	9.12635	2.57856	0.0126929	0.109076	-3.47934	FXC1 _3318712	NM_012192	fracture callus 1 homolog (rat)
1905	2375784	NCRNA00260	-0.358622	5.77123	-2.57828	0.0127022	0.109076	-3.47999	NCRNA00260 _2375784	BC000988	non-protein coding RNA 260
1906	2903285	PSMB9	-0.413447	8.63765	-2.57821	0.0127044	0.109076	-3.48015	PSMB9 _2903285	NM_002800	proteasome (prosome, macropain) subunit, beta type, 9 (large multifunctional peptidase 2)
1907	3636562	BNC1	0.387959	6.66333	2.57821	0.0127044	0.109076	-3.48015	BNC1 _3636562	NM_001717	basonuclin 1
1908	3020222		0.51786	4.77996	2.57696	0.0127451	0.109356	-3.483	_3020222	---
1909	2318765		-0.208847	11.1283	-2.57681	0.0127503	0.109356	-3.48336	_2318765	---
1910	3212189	GKAP1	-0.205634	4.56426	-2.57647	0.0127611	0.109392	-3.48412	GKAP1 _3212189	NM_025211	G kinase anchoring protein 1
1911	3395416	HSPA8	0.11882	13.2621	2.57553	0.0127921	0.1096	-3.48629	HSPA8 _3395416	NM_006597	heat shock 70kDa protein 8
1912	3005266	VKORC1L1	0.265621	9.48512	2.57483	0.012815	0.109738	-3.48788	VKORC1L1 _3005266	NM_173517	vitamin K epoxide reductase complex, subunit 1-like 1
1913	3031556	GIMAP2	-0.423523	4.77154	-2.57347	0.01286	0.110067	-3.49101	GIMAP2 _3031556	NM_015660	GTPase, IMAP family member 2
1914	3541497	RAD51L1	-0.308807	6.29373	-2.57272	0.0128847	0.110174	-3.49272	RAD51L1 _3541497	NM_002877	RAD51-like 1 (S. cerevisiae)
1915	2519294	FAM171B	-0.439965	9.43775	-2.57268	0.0128861	0.110174	-3.49281	FAM171B _2519294	NM_177454	family with sequence similarity 171, member B
1916	2528504	SPEG	-0.225034	7.34643	-2.57222	0.0129012	0.110246	-3.49386	SPEG _2528504	NM_005876	SPEG complex locus
1917	3383322	NARS2	0.368725	8.24007	2.57146	0.0129264	0.110404	-3.4956	NARS2 _3383322	NM_024678	asparaginyl-tRNA synthetase 2, mitochondrial (putative)
1918	3725811		-0.302225	9.69204	-2.57118	0.0129356	0.110425	-3.49623	_3725811	---
1919	2746591	EDNRA	0.587853	8.2632	2.57057	0.0129559	0.11054	-3.49763	EDNRA _2746591	NM_001957	endothelin receptor type A
1920	2930418	UST	-0.441402	8.81355	-2.57006	0.0129728	0.110627	-3.49879	UST _2930418	NM_005715	uronyl-2-sulfotransferase
1921	2435005	SELENBP1	-0.432056	9.89174	-2.56961	0.0129877	0.110696	-3.49981	SELENBP1 _2435005	NM_003944	selenium binding protein 1
1922	2320210	UBIAD1	0.159051	9.00956	2.56857	0.0130224	0.110934	-3.50219	UBIAD1 _2320210	NM_013319	UbiA prenyltransferase domain containing 1
1923	2519038	FSIP2	-0.310967	3.49221	-2.56792	0.0130441	0.111061	-3.50367	FSIP2 _2519038	NM_173651	fibrous sheath interacting protein 2
1924	2766219	TLR1	-0.332816	5.05079	-2.56699	0.0130754	0.11127	-3.50581	TLR1 _2766219	NM_003263	toll-like receptor 1
1925	3114600	TRMT12	0.176877	6.57722	2.56629	0.013099	0.111369	-3.50741	TRMT12 _3114600	NM_017956	tRNA methyltransferase 12 homolog (S. cerevisiae)
1926	3224650	DENND1A	-0.190281	8.29063	-2.56609	0.0131054	0.111369	-3.50786	DENND1A _3224650	NM_020946	DENN/MADD domain containing 1A
1927	3434823	RNF34	0.153883	8.12531	2.56603	0.0131075	0.111369	-3.50799	RNF34 _3434823	NM_194271	ring finger protein 34
1928	2399718	AKR7A2	-0.15596	10.4281	-2.56566	0.0131201	0.111419	-3.50885	AKR7A2 _2399718	NM_003689	aldo-keto reductase family 7, member A2 (aflatoxin aldehyde reductase)
1929	3727962	DGKE	0.207377	6.05811	2.56516	0.0131367	0.111466	-3.50998	DGKE _3727962	NM_003647	diacylglycerol kinase, epsilon 64kDa
1930	3788833	POLI	-0.283172	7.71955	-2.56501	0.0131418	0.111466	-3.51032	POLI _3788833	NM_007195	polymerase (DNA directed) iota
1931	3174121	MAMDC2	0.707185	6.92461	2.56488	0.0131462	0.111466	-3.51062	MAMDC2 _3174121	NM_153267	MAM domain containing 2
1932	2544781	DTNB	-0.172944	7.88071	-2.56468	0.0131529	0.111466	-3.51108	DTNB _2544781	NM_021907	dystrobrevin, beta
1933	2786462	ELF2	-0.240319	7.73002	-2.56272	0.013219	0.111969	-3.51554	ELF2 _2786462	NM_201999	E74-like factor 2 (ets domain transcription factor)
1934	2964200	UBE2J1	0.238129	9.33793	2.56159	0.0132576	0.112237	-3.51814	UBE2J1 _2964200	NM_016021	ubiquitin-conjugating enzyme E2, J1 (UBC6 homolog, yeast)
1935	3029129	ZYX	0.220359	10.142	2.56133	0.0132661	0.112251	-3.51871	ZYX _3029129	NM_003461	zyxin
1936	2844363		0.299067	3.18029	2.56048	0.013295	0.112363	-3.52065	_2844363	---
1937	3497270	DNAJC3	0.283638	8.63811	2.56036	0.013299	0.112363	-3.52092	DNAJC3 _3497270	NM_006260	DnaJ (Hsp40) homolog, subfamily C, member 3
1938	3346548	BIRC3	-0.300364	4.03342	-2.56034	0.0132999	0.112363	-3.52098	BIRC3 _3346548	NM_001165	baculoviral IAP repeat-containing 3
1939	2831981		-0.246755	9.95319	-2.56007	0.0133091	0.112383	-3.52159	_2831981	---
1940	3430125		-0.489666	4.88245	-2.55963	0.0133239	0.11245	-3.52258	_3430125	---
1941	2443989	VAMP4	-0.199309	8.7568	-2.55863	0.0133583	0.112681	-3.52488	VAMP4 _2443989	NM_003762	vesicle-associated membrane protein 4
1942	3473750	VSIG10	-0.154483	7.05138	-2.55843	0.0133651	0.112681	-3.52533	VSIG10 _3473750	NM_019086	V-set and immunoglobulin domain containing 10
1943	3334087	NAA40	0.174261	8.11819	2.55812	0.0133756	0.112711	-3.52603	NAA40 _3334087	NM_024771	N(alpha)-acetyltransferase 40, NatD catalytic subunit, homolog (S. cerevisiae)
1944	3844037		0.453684	6.56751	2.55775	0.0133882	0.11276	-3.52687	_3844037	---
1945	3275234		0.604231	5.95569	2.5575	0.0133968	0.112774	-3.52744	_3275234	---
1946	3907934	ZNF334	-0.357315	6.24235	-2.55647	0.0134322	0.113014	-3.52979	ZNF334 _3907934	NM_199441	zinc finger protein 334
1947	3174967	RORB	-0.67856	6.7555	-2.5559	0.0134516	0.11312	-3.53108	RORB _3174967	NM_006914	RAR-related orphan receptor B
1948	2625907	FLNB	0.341277	9.34005	2.55557	0.013463	0.113157	-3.53183	FLNB _2625907	NM_001164317	filamin B, beta
1949	3680130	DEXI	0.169471	8.70893	2.55536	0.0134703	0.11316	-3.53231	DEXI _3680130	NM_014015	Dexi homolog (mouse)
1950	2844369		-0.263839	10.215	-2.55509	0.0134796	0.11318	-3.53293	_2844369	---
1951	3392890		0.353769	8.89851	2.55407	0.0135149	0.113418	-3.53526	_3392890	---
1952	2320138		-0.310344	10.2056	-2.5532	0.0135447	0.11361	-3.53722	_2320138	---
1953	2794356	FBXO8	-0.257817	8.82913	-2.55185	0.0135915	0.113945	-3.54029	FBXO8 _2794356	NM_012180	F-box protein 8
1954	2962383	FAM46A	0.3911	9.4202	2.55119	0.0136147	0.114073	-3.5418	FAM46A _2962383	NM_017633	family with sequence similarity 46, member A
1955	2905118	SRSF3	0.359279	9.85155	2.55101	0.0136207	0.114073	-3.5422	SRSF3 _2905118	NR_036610	serine/arginine-rich splicing factor 3
1956	3779612	SLMO1	0.191489	6.89497	2.55078	0.0136287	0.114081	-3.54272	SLMO1 _3779612	NM_001142405	slowmo homolog 1 (Drosophila)
1957	3845708	AP3D1	0.144005	10.1844	2.55004	0.0136546	0.11424	-3.54441	AP3D1 _3845708	NM_003938	adaptor-related protein complex 3, delta 1 subunit
1958	2321645	TMEM51	0.305587	6.53967	2.54946	0.0136747	0.114295	-3.54572	TMEM51 _2321645	NM_001136216	transmembrane protein 51
1959	2458082	WDR26	-0.299373	9.24375	-2.5494	0.0136768	0.114295	-3.54586	WDR26 _2458082	NM_025160	WD repeat domain 26
1960	2622912	MAPKAPK3	-0.357077	9.66714	-2.54915	0.0136855	0.114295	-3.54642	MAPKAPK3 _2622912	NM_004635	mitogen-activated protein kinase-activated protein kinase 3
1961	2833286	ARHGAP26	0.254729	6.74568	2.54905	0.0136891	0.114295	-3.54666	ARHGAP26 _2833286	NM_015071	Rho GTPase activating protein 26
1962	2328713	TXLNA	0.138498	9.38568	2.54825	0.0137172	0.114471	-3.54848	TXLNA _2328713	NM_175852	taxilin alpha
1963	3842301	ZNF581	-0.221197	7.39311	-2.54775	0.0137347	0.114486	-3.54961	ZNF581 _3842301	NM_016535	zinc finger protein 581
1964	3924573	PCNT	-0.130305	7.26523	-2.54763	0.0137386	0.114486	-3.54987	PCNT _3924573	NM_006031	pericentrin
1965	2762500	LCORL	-0.309236	7.03165	-2.5476	0.01374	0.114486	-3.54996	LCORL _2762500	NM_153686	ligand dependent nuclear receptor corepressor-like
1966	3662265	NUP93	0.205709	9.58202	2.54733	0.0137493	0.114505	-3.55056	NUP93 _3662265	NM_014669	nucleoporin 93kDa
1967	3453319	DDX23	0.151746	9.15169	2.54691	0.0137638	0.114568	-3.5515	DDX23 _3453319	NM_004818	DEAD (Asp-Glu-Ala-Asp) box polypeptide 23
1968	2327542	TRNAU1AP	-0.145615	7.59425	-2.54529	0.0138208	0.114984	-3.55518	TRNAU1AP _2327542	NR_003109	tRNA selenocysteine 1 associated protein 1
1969	2576281	FAM168B	0.140582	9.63747	2.54423	0.0138585	0.115239	-3.5576	FAM168B _2576281	NM_001009993	family with sequence similarity 168, member B
1970	2599940		-0.245913	10.6327	-2.54372	0.0138764	0.115329	-3.55875	_2599940	---
1971	3726010		-0.447891	4.39959	-2.54079	0.0139803	0.116134	-3.56538	_3726010	---
1972	3344142	NAALAD2	-0.291141	4.2501	-2.54034	0.0139965	0.116161	-3.56642	NAALAD2 _3344142	NM_005467	N-acetylated alpha-linked acidic dipeptidase 2
1973	3281068	PIP4K2A	-0.194771	8.92408	-2.54021	0.0140009	0.116161	-3.56669	PIP4K2A _3281068	NM_005028	phosphatidylinositol-5-phosphate 4-kinase, type II, alpha
1974	2599919		-0.155188	9.62902	-2.5401	0.0140049	0.116161	-3.56695	_2599919	---
1975	3254337	C10orf57	-0.24087	9.65489	-2.53967	0.0140203	0.11623	-3.56792	C10orf57 _3254337	NM_025125	chromosome 10 open reading frame 57
1976	3275190		0.343084	3.88656	2.53945	0.0140281	0.116236	-3.56842	_3275190	---
1977	3251848	SEC24C	0.190625	8.34918	2.53722	0.014108	0.116792	-3.57347	SEC24C _3251848	NM_004922	SEC24 family, member C (S. cerevisiae)
1978	3960005	C1QTNF6	-0.307045	7.51148	-2.53718	0.0141095	0.116792	-3.57356	C1QTNF6 _3960005	NM_031910	C1q and tumor necrosis factor related protein 6
1979	3749580		0.202142	9.96801	2.53598	0.0141525	0.117089	-3.57627	_3749580	---
1980	2491615	MAT2A	0.288427	11.1786	2.53542	0.0141727	0.117197	-3.57754	MAT2A _2491615	NM_005911	methionine adenosyltransferase II, alpha
1981	3593339	GALK2	-0.252844	7.7026	-2.53489	0.0141917	0.117279	-3.57873	GALK2 _3593339	NM_001001556	galactokinase 2
1982	2870828	STARD4	0.446733	7.44559	2.53475	0.0141969	0.117279	-3.57906	STARD4 _2870828	NM_139164	StAR-related lipid transfer (START) domain containing 4
1983	2954355	CUL7	-0.159623	8.7891	-2.53375	0.0142331	0.117518	-3.58132	CUL7 _2954355	NM_001168370	cullin 7
1984	3578125		-0.239634	6.01522	-2.53331	0.0142491	0.117555	-3.58232	_3578125	---
1985	3373675	TNKS1BP1	0.158234	8.2927	2.53323	0.0142519	0.117555	-3.58249	TNKS1BP1 _3373675	NM_033396	tankyrase 1 binding protein 1, 182kDa
1986	3925439	HSPA13	0.294601	9.10195	2.53073	0.0143428	0.118229	-3.58815	HSPA13 _3925439	NM_006948	heat shock protein 70kDa family, member 13
1987	3819579		0.23056	10.1499	2.53058	0.0143481	0.118229	-3.58847	_3819579	---
1988	2436973	PYGO2	-0.147797	7.95085	-2.52973	0.0143791	0.118398	-3.59039	PYGO2 _2436973	NM_138300	pygopus homolog 2 (Drosophila)
1989	3818515	TRIP10	0.191041	8.80682	2.5295	0.0143874	0.118398	-3.5909	TRIP10 _3818515	NM_004240	thyroid hormone receptor interactor 10
1990	3844297	MGC2752	0.126822	8.32277	2.52943	0.0143903	0.118398	-3.59108	MGC2752 _3844297	NR_026052	hypothetical LOC65996
1991	2487696	PCYOX1	-0.239887	10.7885	-2.52881	0.0144126	0.118522	-3.59246	PCYOX1 _2487696	NM_016297	prenylcysteine oxidase 1
1992	3229797	QSOX2	0.148174	7.41748	2.52787	0.0144474	0.118748	-3.5946	QSOX2 _3229797	NM_181701	quiescin Q6 sulfhydryl oxidase 2
1993	3894194	TBC1D20	0.213909	9.68808	2.52643	0.0145001	0.119122	-3.59783	TBC1D20 _3894194	NM_144628	TBC1 domain family, member 20
1994	2843882	ZNF454	0.299079	7.13361	2.52566	0.0145284	0.119295	-3.59957	ZNF454 _2843882	NM_001178089	zinc finger protein 454
1995	3566652	TIMM9	0.311256	6.41905	2.52543	0.014537	0.119306	-3.6001	TIMM9 _3566652	NM_012460	translocase of inner mitochondrial membrane 9 homolog (yeast)
1996	3474537		-0.252145	7.8393	-2.52513	0.0145481	0.119337	-3.60077	_3474537	---
1997	3278977	DCLRE1C	-0.237861	7.71659	-2.52414	0.0145846	0.119521	-3.603	DCLRE1C _3278977	NM_001033858	DNA cross-link repair 1C
1998	3199790	PSIP1	-0.302886	8.254	-2.52413	0.0145852	0.119521	-3.60303	PSIP1 _3199790	NM_033222	PC4 and SFRS1 interacting protein 1
[truncated: 1,002 more rows]

## Sheet: Supplementary Table 5
GSE14256_Hu_Fibro_PDGF_vs_Ctrl
	rowname	Gene_symbol	logFC	AveExpr	t	P.Value	adj.P.Val	B	GB_Acc	Gene_info	misc
1	209680_s_at	KIFC1	4.189	2.0354	20.7024	0.000119838	0.357128	0.517619	BC000712	kinesin family member C1	3833
2	203153_at	IFIT1	-3.65861	7.83332	-18.3701	0.000178224	0.357128	0.422413	NM_001548	interferon-induced protein with tetratricopeptide repeats 1	3434
3	218404_at	SNX10	4.36621	0.377637	17.3757	0.000214348	0.357128	0.371599	NM_013322	sorting nexin 10	29887
4	212588_at	PTPRC	-3.99538	-0.00389	-17.1924	0.000222014	0.357128	0.361418	Y00062	protein tyrosine phosphatase, receptor type, C	5788
5	204197_s_at	RUNX3	-3.27858	2.20138	-15.6632	0.000302225	0.357128	0.26472	NM_004350	runt-related transcription factor 3	864
6	206935_at	PCDH8	-3.2949	4.56734	-15.3749	0.000321378	0.357128	0.243815	NM_002590	protocadherin 8	5100
7	216653_at	DR1	3.15111	0.234457	15.3399	0.00032381	0.357128	0.241212	AL137673	down-regulator of transcription 1, TBP-binding (negative cofactor 2)	1810
8	216745_x_at		3.10369	1.42758	15.3144	0.000325597	0.357128	0.239305	AK024606
9	216412_x_at	CKAP2 /// IGLC1 /// IGLV1-40 /// IGLV1-40 /// IGLV1-50 /// IGLV1-50	3.6266	1.46683	15.2407	0.000330828	0.357128	0.233758	AF043584	cytoskeleton associated protein 2 /// immunoglobulin lambda constant 1 (Mcg marker) /// /// immunoglobulin lambda variable 1-40 /// /// immunoglobulin lambda variable 1-50 (non-functional)	3537 /// 26586
10	215164_at		-3.68464	-0.00299189	-15.0921	0.000341718	0.357128	0.22237	AL049279
11	215795_at	MYH7B	2.979	-0.527686	15.0249	0.000346797	0.357128	0.217129	AK000947	myosin, heavy chain 7B, cardiac muscle, beta	57644
12	217000_at	KRT18P50 /// KRT18P50	-3.24855	0.439116	-14.9297	0.000354155	0.357128	0.209613	AL034348	keratin 18 pseudogene 50 ///
13	222246_at		3.58268	0.361005	14.773	0.000366717	0.357128	0.196985	AF090913
14	221321_s_at	KCNIP2	3.50009	1.19755	14.5796	0.000383029	0.357128	0.180952	NM_014591	Kv channel interacting protein 2	30819
15	206355_at	GNAL	3.82605	-0.516984	14.2701	0.000411151	0.357128	0.154211	NM_002071	guanine nucleotide binding protein (G protein), alpha activating activity polypeptide, olfactory type	2774
16	220034_at	IRAK3	3.7269	1.33454	14.2003	0.000417853	0.357128	0.147996	NM_007199	interleukin-1 receptor-associated kinase 3	11213
17	214094_at	FUBP1	2.78912	1.34539	13.9852	0.000439443	0.357128	0.128363	AA156865	far upstream element (FUSE) binding protein 1	8880
18	214026_s_at	SPRED2	3.05982	-0.836756	13.7414	0.00046568	0.357128	0.105251	AI860246	sprouty-related, EVH1 domain containing 2	200734
19	207206_s_at	ALOX12	-2.96463	0.657037	-13.473	0.000496971	0.357128	0.0786736	NM_000697	arachidonate 12-lipoxygenase	239
20	201451_x_at	RHEB	2.92881	1.42932	13.3086	0.000517475	0.357128	0.0617955	D78132	Ras homolog enriched in brain	6009
21	207885_at	S100G	-2.62381	1.21524	-13.2307	0.000527584	0.357128	0.0536216	NM_004057	S100 calcium binding protein G	795
22	207457_s_at	LY6G6D /// LY6G6F	2.7322	1.19968	13.2119	0.000530063	0.357128	0.0516311	NM_021246	lymphocyte antigen 6 complex, locus G6D /// lymphocyte antigen 6 complex, locus G6F	58530 /// 259215
23	204851_s_at	DCX	2.62695	0.023966	13.1742	0.000535068	0.357128	0.0476307	BE551351	doublecortin	1641
24	220861_at	USP22	-3.53093	0.521811	-13.0538	0.000551485	0.357128	0.0346633	NM_014093	ubiquitin specific peptidase 22	23326
25	205898_at	CX3CR1	3.61017	-0.556599	13.0318	0.000554559	0.357128	0.0322617	U20350	chemokine (C-X3-C motif) receptor 1	1524
26	220883_at	PRO2012	2.99171	-1.31966	12.9808	0.000561768	0.357128	0.0266602	NM_018614	uncharacterized protein PRO2012	55478
27	205282_at	LRP8	2.5471	4.69802	12.8334	0.000583274	0.357128	0.0102044	NM_004631	low density lipoprotein receptor-related protein 8, apolipoprotein e receptor	7804
28	44790_s_at	KIAA0226L	-3.22599	-0.368984	-12.823	0.000584841	0.357128	0.00902011	AI129310	KIAA0226-like	80183
29	201578_at	PODXL	2.82523	4.82113	12.8182	0.000585566	0.357128	0.00847229	NM_005397	podocalyxin-like	5420
30	221266_s_at	DCSTAMP	3.38718	1.20323	12.7375	0.00059785	0.357128	-0.000739241	NM_030788	dendrocyte expressed seven transmembrane protein	81501
31	220448_at	KCNK12	3.0257	-0.121001	12.6535	0.000611013	0.357128	-0.0104827	NM_022055	potassium channel, subfamily K, member 12	56660
32	208188_at	KRT9	2.84617	1.65708	12.6313	0.000614549	0.357128	-0.0130786	NM_000226	keratin 9	3857
33	217418_x_at	MS4A1	3.40251	-0.018981	12.3528	0.000661285	0.357128	-0.0465518	X12530	membrane-spanning 4-domains, subfamily A, member 1	931
34	220507_s_at	UPB1	-2.56887	0.63262	-12.3504	0.000661694	0.357128	-0.0468382	NM_016327	ureidopropionase, beta	51733
35	220849_at	LOC79999	-3.93576	1.03276	-11.9737	0.000732563	0.357128	-0.0948837	NM_024934	uncharacterized LOC79999	79999
36	203130_s_at	KIF5C	-4.31588	2.02822	-11.8151	0.000765322	0.357128	-0.116109	NM_004522	kinesin family member 5C	3800
37	220618_s_at	ZCWPW1	-2.55775	2.51105	-11.7775	0.000773379	0.357128	-0.121241	NM_017984	zinc finger, CW type with PWWP domain 1	55063
38	209427_at	SMTN	2.42272	5.73414	11.7474	0.000779894	0.357128	-0.125366	AF064238	smoothelin	6525
39	206620_at	GRAP	3.76657	0.933009	11.6452	0.000802559	0.357128	-0.139549	NM_006613	GRB2-related adaptor protein	10750
40	216847_at		-2.78919	1.0435	-11.509	0.000834123	0.357128	-0.158881	AB051447
41	216573_at	IGLV1-44	3.33699	0.422795	11.4601	0.00084584	0.357128	-0.165939	X84340	immunoglobulin lambda variable 1-44	28823
42	205738_s_at	FABP3	3.59622	5.72036	11.4489	0.000848563	0.357128	-0.16757	NM_004102	fatty acid binding protein 3, muscle and heart (mammary-derived growth inhibitor)	2170
43	219804_at	SYNPO2L	4.47228	-0.246937	11.4301	0.000853133	0.357128	-0.170299	NM_024875	synaptopodin 2-like	79933
44	208473_s_at	GP2	2.94595	1.07455	11.3204	0.000880518	0.357128	-0.186465	NM_016295	glycoprotein 2 (zymogen granule membrane)	2813
45	210147_at	ART3	-2.27421	0.602437	-11.007	0.000965256	0.357128	-0.234515	U47054	ADP-ribosyltransferase 3	419
46	215555_at		-2.24841	-0.316077	-10.9854	0.000971479	0.357128	-0.237934	AU158442
47	215352_at	GIMAP1-GIMAP5 /// GIMAP5	-2.29225	-0.0130846	-10.805	0.00102553	0.357128	-0.267043	AL080068	GIMAP1-GIMAP5 readthrough /// GTPase, IMAP family member 5	55340 /// 100527949
48	207571_x_at	THEMIS2	2.16817	3.06041	10.6955	0.00106024	0.357128	-0.285203	NM_004848	thymocyte selection associated family member 2	9473
49	210119_at	KCNJ15	4.6799	0.735498	10.6431	0.00107741	0.357128	-0.294046	U73191	potassium inwardly-rectifying channel, subfamily J, member 15	3772
50	202213_s_at	CUL4B	-2.12369	8.76324	-10.585	0.00109685	0.357128	-0.303942	AI650819	cullin 4B	8450
51	215244_at	DGCR5	-3.0355	1.32929	-10.5683	0.0011025	0.357128	-0.306798	AI479306	DiGeorge syndrome critical region gene 5 (non-protein coding)	26220
52	206511_s_at	SIX2	-2.35226	3.58337	-10.5578	0.00110609	0.357128	-0.308605	NM_016932	SIX homeobox 2	10736
53	213317_at	CLIC5	-3.22776	-0.416903	-10.4345	0.00114933	0.357128	-0.330088	AL049313	chloride intracellular channel 5	53405
54	207390_s_at	SMTN	2.16076	5.90497	10.3881	0.00116614	0.357128	-0.338299	NM_006932	smoothelin	6525
55	203030_s_at	PTPRN2	2.15182	1.90532	10.3595	0.0011767	0.357128	-0.343413	AF007555	protein tyrosine phosphatase, receptor type, N polypeptide 2	5799
56	210772_at	FPR2	2.54973	-0.0255192	10.3093	0.00119549	0.357128	-0.352438	M88107	formyl peptide receptor 2	2358
57	221707_s_at	VPS53	3.32913	1.16246	10.278	0.00120739	0.357128	-0.358105	BC006116	vacuolar protein sorting 53 homolog (S. cerevisiae)	55275
58	208079_s_at	AURKA	2.25746	7.63008	10.1771	0.00124687	0.357128	-0.376639	NM_003158	aurora kinase A	6790
59	219440_at	RAI2	-2.92655	0.676488	-10.1692	0.00125002	0.357128	-0.378101	NM_021785	retinoic acid induced 2	10742
60	220786_s_at	SLC38A4	-2.45221	4.48816	-10.1189	0.00127041	0.357128	-0.387503	NM_018018	solute carrier family 38, member 4	55089
61	205774_at	F12	2.38525	1.83228	10.1037	0.00127662	0.357128	-0.390349	NM_000505	coagulation factor XII (Hageman factor)	2161
62	209789_at	CORO2B	2.59163	4.49369	10.0844	0.0012846	0.357128	-0.393988	BF939649	coronin, actin binding protein, 2B	10391
63	213808_at	ADAM23	3.63753	1.33294	10.0101	0.00131592	0.357128	-0.408124	BE674466	ADAM metallopeptidase domain 23	8745
64	211448_s_at	RGS6	-2.50961	0.630074	-9.99508	0.00132237	0.357128	-0.411011	AF107619	regulator of G-protein signaling 6	9628
65	221188_s_at	CIDEB	2.8751	2.34262	9.95332	0.00134052	0.357128	-0.419072	NM_014430	cell death-inducing DFFA-like effector b	27141
66	218995_s_at	EDN1	-3.0246	5.54703	-9.91763	0.00135629	0.357128	-0.426016	J05008	endothelin 1	1906
67	206356_s_at	GNAL	3.68747	-0.16133	9.90831	0.00136045	0.357128	-0.427839	NM_002071	guanine nucleotide binding protein (G protein), alpha activating activity polypeptide, olfactory type	2774
68	202936_s_at	SOX9	2.57293	5.48781	9.76224	0.0014278	0.357128	-0.456832	NM_000346	SRY (sex determining region Y)-box 9	6662
69	218864_at	TNS1	2.08166	3.13808	9.72379	0.00144624	0.357128	-0.464606	NM_022648	tensin 1	7145
70	220639_at	TM4SF20	-4.20054	1.35596	-9.69754	0.00145901	0.357128	-0.469949	NM_024795	transmembrane 4 L six family member 20	79853
71	215860_at	SYT12	-2.70445	1.24295	-9.68425	0.00146552	0.357128	-0.472663	AU158606	synaptotagmin XII	91683
72	204092_s_at	AURKA	2.12756	7.40906	9.66323	0.00147591	0.357128	-0.476974	NM_003600	aurora kinase A	6790
73	219304_s_at	PDGFD	-2.01348	4.47669	-9.64223	0.00148638	0.357128	-0.481298	AB033832	platelet derived growth factor D	80310
74	206674_at	FLT3	-3.2836	0.988806	-9.63469	0.00149017	0.357128	-0.482855	NM_004119	fms-related tyrosine kinase 3	2322
75	221793_at	DOCK6	2.10648	1.1103	9.54867	0.00153423	0.357128	-0.500786	AI198543	dedicator of cytokinesis 6	57572
76	200831_s_at	SCD	2.1218	7.81459	9.54233	0.00153754	0.357128	-0.502119	AA678241	stearoyl-CoA desaturase (delta-9-desaturase)	6319
77	216718_at	LINC00302	-2.02008	-0.285719	-9.4912	0.0015646	0.357128	-0.512941	AF005082	long intergenic non-protein coding RNA 302	388699
78	209184_s_at	IRS2	-1.895	6.33232	-9.47845	0.00157145	0.357128	-0.515657	AF073310	insulin receptor substrate 2	8660
79	202935_s_at	SOX9	2.1925	5.37915	9.47632	0.00157259	0.357128	-0.51611	AI382146	SRY (sex determining region Y)-box 9	6662
80	215045_at	CELF3	-2.00909	0.771858	-9.47501	0.00157329	0.357128	-0.51639	BC004145	CUGBP, Elav-like family member 3	11189
81	214524_at	GHRH	3.41651	0.415861	9.39902	0.00161496	0.357128	-0.532735	NM_021081	growth hormone releasing hormone	2691
82	218380_at	LOC728392	-2.19427	7.59027	-9.39707	0.00161605	0.357128	-0.533159	NM_021730	uncharacterized LOC728392	728392
83	211570_s_at	RAPSN	2.32713	0.973445	9.34522	0.00164532	0.357128	-0.544462	BC004196	receptor-associated protein of the synapse	5913
84	220906_at		3.45751	0.653371	9.34317	0.00164649	0.357128	-0.54491	NM_025016
85	204304_s_at	PROM1	3.2516	0.0226066	9.3364	0.00165037	0.357128	-0.546397	NM_006017	prominin 1	8842
86	216864_at		4.25222	0.4095	9.32024	0.00165967	0.357128	-0.549951	U05589
87	37201_at	ITIH4	2.95229	0.588671	9.24659	0.00170291	0.357128	-0.566296	D38535	inter-alpha-trypsin inhibitor heavy chain family, member 4	3700
88	211154_at	THPO	-3.59224	0.742941	-9.22581	0.00171539	0.357128	-0.570955	D32047	thrombopoietin	7066
89	220432_s_at	CYP39A1	4.74127	-1.5332	9.22498	0.00171588	0.357128	-0.57114	NM_016593	cytochrome P450, family 39, subfamily A, polypeptide 1	51302
90	221355_at	CHRNG	-3.29996	1.55861	-9.18059	0.00174292	0.357128	-0.581156	NM_005199	cholinergic receptor, nicotinic, gamma (muscle)	1146
91	220436_at	CNTNAP3P2	3.02546	0.711541	9.12118	0.00177997	0.357128	-0.594707	NM_024879	contactin associated protein-like 3 pseudogene 2	643827
92	215757_at	PRKDC	-2.50423	1.27942	-9.11664	0.00178284	0.357128	-0.59575	AK022387	protein kinase, DNA-activated, catalytic polypeptide	5591
93	201920_at	SLC20A1	1.91296	9.98689	9.10908	0.00178763	0.357128	-0.597487	NM_005415	solute carrier family 20 (phosphate transporter), member 1	6574
94	207030_s_at	CSRP2	-1.91963	8.05406	-9.09729	0.00179515	0.357128	-0.600202	NM_001321	cysteine and glycine-rich protein 2	1466
95	213568_at	OSR2	-1.98422	8.15297	-9.06628	0.00181511	0.357128	-0.607378	AI811298	odd-skipped related transciption factor 2	116039
96	220327_at	VGLL3	-2.36461	7.67543	-9.05627	0.00182161	0.357128	-0.609702	NM_016206	vestigial-like family member 3	389136
97	219179_at	DACT1	-1.93643	4.64213	-8.96278	0.00188384	0.357128	-0.631659	NM_016651	dishevelled-binding antagonist of beta-catenin 1	51339
98	203556_at	ZHX2	-1.89719	5.68637	-8.93807	0.00190074	0.357128	-0.637532	NM_014943	zinc fingers and homeoboxes 2	22882
99	208010_s_at	PTPN22	-3.02627	-0.954157	-8.88557	0.0019373	0.357128	-0.650115	NM_012411	protein tyrosine phosphatase, non-receptor type 22 (lymphoid)	26191
100	204256_at	ELOVL6	2.20157	6.3989	8.78832	0.00200745	0.357128	-0.673787	NM_024090	ELOVL fatty acid elongase 6	79071
101	222362_at	AGFG2	2.40828	0.708486	8.7038	0.00207111	0.357128	-0.694757	H07885	ArfGAP with FG repeats 2	3268
102	204254_s_at	VDR	-1.87795	5.29139	-8.68369	0.00208664	0.357128	-0.699802	NM_000376	vitamin D (1,25- dihydroxyvitamin D3) receptor	7421
103	205624_at	CPA3	-2.92877	5.72609	-8.68021	0.00208934	0.357128	-0.700677	NM_001870	carboxypeptidase A3 (mast cell)	1359
104	216323_x_at	TUBA3C /// TUBA3D	1.85846	5.89818	8.67982	0.00208965	0.357128	-0.700775	K03460	tubulin, alpha 3c /// tubulin, alpha 3d	7278 /// 113457
105	213565_s_at	SMAD6	-2.90608	1.65365	-8.62658	0.00213156	0.357128	-0.714244	AI193899	SMAD family member 6	4091
106	219528_s_at	BCL11B	2.64792	0.438021	8.58311	0.0021666	0.357128	-0.725355	NM_022898	B-cell CLL/lymphoma 11B (zinc finger protein)	64919
107	219213_at	JAM2	-2.16328	5.21486	-8.56076	0.0021849	0.357128	-0.731106	NM_021219	junctional adhesion molecule 2	58494
108	211155_s_at	THPO	2.28313	0.224145	8.55009	0.0021937	0.357128	-0.733862	D32047	thrombopoietin	7066
109	206946_at	HCN4	3.20237	0.707364	8.54812	0.00219533	0.357128	-0.73437	NM_005477	hyperpolarization activated cyclic nucleotide-gated potassium channel 4	10021
110	207596_at	SLCO4C1	2.99206	-0.385926	8.54348	0.00219918	0.357128	-0.735572	NM_018515	solute carrier organic anion transporter family, member 4C1	353189
111	221658_s_at	IL21R	3.75193	1.93554	8.47352	0.00225826	0.357128	-0.753819	AF269133	interleukin 21 receptor	50615
112	205046_at	CENPE	1.75201	3.67077	8.37498	0.00234499	0.357128	-0.779986	NM_001813	centromere protein E, 312kDa	1062
113	206925_at	ST8SIA4	-3.02115	0.237879	-8.35483	0.00236325	0.357128	-0.785403	NM_005668	ST8 alpha-N-acetyl-neuraminide alpha-2,8-sialyltransferase 4	7903
114	213260_at	FOXC1	-1.88698	5.88492	-8.34236	0.00237464	0.357128	-0.788769	AU145890	forkhead box C1	2296
115	218031_s_at	FOXN3	-1.72069	6.01753	-8.33649	0.00238003	0.357128	-0.790357	NM_018589	forkhead box N3	1112
116	209185_s_at	IRS2	-2.21606	8.33888	-8.29472	0.00241882	0.357128	-0.801706	AF073310	insulin receptor substrate 2	8660
117	214249_at	TRIM2	-2.61322	0.288174	-8.29341	0.00242005	0.357128	-0.802064	AK000179	tripartite motif containing 2	23321
118	206804_at	CD3G	-2.29715	0.729596	-8.23655	0.00247421	0.357128	-0.817683	NM_000073	CD3g molecule, gamma (CD3-TCR complex)	917
119	211748_x_at	PTGDS	-2.70428	3.43215	-8.212	0.00249808	0.357128	-0.824487	BC005939	prostaglandin D2 synthase 21kDa (brain)	5730
120	211214_s_at	DAPK1	-3.46456	1.69945	-8.21016	0.00249988	0.357128	-0.824998	BC003614	death-associated protein kinase 1	1612
121	222039_at	KIF18B	2.34464	4.17495	8.1929	0.00251685	0.357128	-0.829805	AA292789	kinesin family member 18B	146909
122	219534_x_at	CDKN1C	-3.29566	1.64822	-8.16455	0.00254506	0.357128	-0.837738	NM_000076	cyclin-dependent kinase inhibitor 1C (p57, Kip2)	1028
123	208869_s_at	GABARAPL1	-2.01077	7.39035	-8.16096	0.00254866	0.357128	-0.838747	BF125756	GABA(A) receptor-associated protein like 1	23710
124	204337_at	RGS4	2.01644	7.59335	8.14134	0.00256845	0.357128	-0.844271	AL514445	regulator of G-protein signaling 4	5999
125	201625_s_at	INSIG1	1.71527	6.34314	8.13305	0.00257687	0.357128	-0.846611	BE300521	insulin induced gene 1	3638
126	214624_at	UPK1A	-1.86132	1.14476	-8.1235	0.00258662	0.357128	-0.849311	AA548647	uroplakin 1A	11045
127	207656_s_at	ACOX1	2.53801	0.965992	8.11961	0.0025906	0.357128	-0.850414	NM_004035	acyl-CoA oxidase 1, palmitoyl	51
128	207746_at	POLQ	3.21309	0.920883	8.10408	0.00260658	0.357128	-0.854822	NM_014125	polymerase (DNA directed), theta	10721
129	207236_at	ZNF345	-2.93686	0.898136	-8.08479	0.00262661	0.357128	-0.860318	NM_003419	zinc finger protein 345	25850
130	220674_at	CD22	2.71644	0.859302	8.08288	0.00262861	0.357128	-0.860865	NM_024916	CD22 molecule	933
131	213227_at	PGRMC2	-1.7262	9.11474	-8.081	0.00263057	0.357128	-0.8614	BE879873	progesterone receptor membrane component 2	10424
132	202724_s_at	FOXO1	-1.8439	3.84959	-8.0728	0.00263916	0.357128	-0.863746	NM_002015	forkhead box O1	2308
133	221072_at	GSN-AS1	-1.78315	1.40485	-8.05863	0.00265409	0.357128	-0.86781	NM_020250	GSN antisense RNA 1	57000
134	219014_at	PLAC8	-2.91122	4.4345	-8.05258	0.0026605	0.357128	-0.869548	NM_016619	placenta-specific 8	51316
135	211458_s_at	GABARAPL1 /// GABARAPL3	-2.41685	8.95501	-8.04066	0.00267319	0.357128	-0.872981	AF180519	GABA(A) receptor-associated protein like 1 /// GABA(A) receptors associated protein like 3, pseudogene	23710 /// 23766
136	217996_at	PHLDA1	2.11481	7.65409	8.00959	0.00270661	0.357128	-0.881965	NM_007350	pleckstrin homology-like domain, family A, member 1	22822
137	205813_s_at	MAT1A	2.01853	0.370957	8.00567	0.00271087	0.357128	-0.883105	NM_000429	methionine adenosyltransferase I, alpha	4143
138	210004_at	OLR1	-1.92747	4.7918	-7.99985	0.0027172	0.357128	-0.884797	AF035776	oxidized low density lipoprotein (lectin-like) receptor 1	4973
139	206545_at	CD28	-3.35442	0.652307	-7.997	0.00272031	0.357128	-0.885626	NM_006139	CD28 molecule	940
140	209032_s_at	CADM1	-1.9821	5.97771	-7.97111	0.00274877	0.357128	-0.893182	AF132811	cell adhesion molecule 1	23705
141	215409_at	LPCAT4	2.34102	-0.458499	7.9513	0.00277079	0.357128	-0.898991	BG255923	lysophosphatidylcholine acyltransferase 4	254531
142	212276_at	LPIN1	1.64962	6.95956	7.93034	0.00279435	0.357128	-0.905164	D80010	lipin 1	23175
143	204733_at	KLK6	3.15175	0.244253	7.89964	0.00282932	0.357128	-0.91426	NM_002774	kallikrein-related peptidase 6	5653
144	202481_at	DHRS3	-2.406	5.29037	-7.89895	0.0028301	0.357128	-0.914463	NM_004753	dehydrogenase/reductase (SDR family) member 3	9249
145	213397_x_at	RNASE4	-1.81513	7.04001	-7.89524	0.00283437	0.357128	-0.915566	AI761728	ribonuclease, RNase A family, 4	6038
146	205225_at	ESR1	3.55117	1.05243	7.8852	0.00284595	0.357128	-0.918557	NM_000125	estrogen receptor 1	2099
147	213802_at	PRSS12	-1.95974	8.63247	-7.87451	0.00285836	0.357128	-0.921749	AI810767	protease, serine, 12 (neurotrypsin, motopsin)	8492
148	222176_at		4.07462	-0.318385	7.8628	0.00287202	0.357128	-0.925251	AK021487
149	213094_at	GPR126	-2.48287	4.18851	-7.83283	0.00290738	0.357128	-0.93426	AL033377	G protein-coupled receptor 126	57211
150	207424_at	MYF5	2.40156	0.261169	7.83052	0.00291013	0.357128	-0.934957	NM_005593	myogenic factor 5	4617
151	214122_at	PDLIM7	3.35989	1.66945	7.82882	0.00291216	0.357128	-0.935471	AA086229	PDZ and LIM domain 7 (enigma)	9260
152	219387_at	CCDC88A	1.80996	2.99263	7.82813	0.00291298	0.357128	-0.935678	NM_017571	coiled-coil domain containing 88A	55704
153	215033_at	TM4SF1	3.51508	-0.263666	7.81514	0.00292851	0.357128	-0.939605	AI189753	transmembrane 4 L six family member 1	4071
154	218863_s_at	TNS1	-3.26426	0.712138	-7.81351	0.00293047	0.357128	-0.940098	NM_022648	tensin 1	7145
155	214560_at	FPR3	1.72394	0.821313	7.8047	0.00294107	0.357128	-0.942768	NM_002030	formyl peptide receptor 3	2359
156	210998_s_at	HGF	2.55555	2.5186	7.7996	0.00294724	0.357128	-0.944317	M77227	hepatocyte growth factor (hepapoietin A; scatter factor)	3082
157	220959_s_at	OBP2A /// OBP2B	2.74269	0.691041	7.79504	0.00295276	0.357128	-0.945703	NM_014581	odorant binding protein 2A /// odorant binding protein 2B	29989 /// 29991
158	202214_s_at	CUL4B	-1.72996	8.76059	-7.7927	0.00295561	0.357128	-0.946417	NM_003588	cullin 4B	8450
159	209960_at	HGF	2.72966	4.89637	7.77187	0.00298104	0.357128	-0.952767	X16323	hepatocyte growth factor (hepapoietin A; scatter factor)	3082
160	219832_s_at	HOXC13	-1.84538	3.48451	-7.76637	0.00298781	0.357128	-0.954449	NM_017410	homeobox C13	3229
161	201695_s_at	PNP	2.08707	6.89766	7.74237	0.00301755	0.357128	-0.961809	NM_000270	purine nucleoside phosphorylase	4860
162	216198_at		-2.59598	0.125654	-7.74013	0.00302035	0.357128	-0.9625	AK021569
163	213955_at	MYOZ3	2.81611	0.326575	7.72946	0.00303372	0.357128	-0.965788	BE673151	myozenin 3	91977
164	215893_x_at		2.38249	0.666526	7.72197	0.00304313	0.357128	-0.968098	AF339787
165	208469_s_at	EGFL8 /// PPT2 /// PPT2-EGFL8	2.7012	2.14353	7.69776	0.00307386	0.357128	-0.975597	NM_030652	EGF-like-domain, multiple 8 /// palmitoyl-protein thioesterase 2 /// PPT2-EGFL8 readthrough (NMD candidate)	9374 /// 80864 /// 100532746
166	213343_s_at	GDPD5	-2.98949	3.87887	-7.69049	0.00308317	0.357128	-0.97786	AL041124	glycerophosphodiester phosphodiesterase domain containing 5	81544
167	205243_at	SLC13A3	-2.50688	2.04679	-7.6894	0.00308456	0.357128	-0.978197	AW466889	solute carrier family 13 (sodium-dependent dicarboxylate transporter), member 3	64849
168	206813_at	CTF1	-1.53089	4.75288	-7.68768	0.00308677	0.357128	-0.978733	NM_001330	cardiotrophin 1	1489
169	209540_at	IGF1	-2.98397	0.673214	-7.68008	0.00309655	0.357128	-0.9811	M29644	insulin-like growth factor 1 (somatomedin C)	3479
170	219782_s_at	ZNF771	3.65223	0.381604	7.67869	0.00309834	0.357128	-0.981534	NM_016643	zinc finger protein 771	51333
171	208291_s_at	TH	2.61796	1.16621	7.66809	0.00311206	0.357128	-0.984844	NM_000360	tyrosine hydroxylase	7054
172	203973_s_at	CEBPD	-1.948	6.56944	-7.66516	0.00311587	0.357128	-0.98576	M83667	CCAAT/enhancer binding protein (C/EBP), delta	1052
173	207397_s_at	HOXD13	-2.9784	0.194633	-7.64267	0.00314528	0.357128	-0.992814	NM_000523	homeobox D13	3239
174	214358_at	ACACA	3.25918	2.28116	7.62792	0.00316476	0.357128	-0.997458	AW188201	acetyl-CoA carboxylase alpha	31
175	205907_s_at	OMD	-1.67253	4.68982	-7.62601	0.00316729	0.357128	-0.998059	AI765819	osteomodulin	4958
176	204741_at	BICD1	1.61348	3.86796	7.62007	0.0031752	0.357128	-0.999936	NM_001714	bicaudal D homolog 1 (Drosophila)	636
177	208593_x_at	CRHR1	-1.96157	1.53585	-7.61846	0.00317733	0.357128	-1.00044	NM_004382	corticotropin releasing hormone receptor 1	1394
178	201829_at	NET1	1.5111	8.21258	7.61701	0.00317927	0.357128	-1.0009	AW263232	neuroepithelial cell transforming 1	10276
179	202154_x_at	TUBB3	1.99065	8.81767	7.6142	0.00318302	0.357128	-1.00179	NM_006086	tubulin, beta 3 class III	10381
180	205794_s_at	NOVA1	3.17465	0.644783	7.58349	0.00322439	0.357128	-1.01154	NM_002515	neuro-oncological ventral antigen 1	4857
181	208396_s_at	PDE1A	-1.59612	3.44752	-7.54171	0.00328179	0.357128	-1.02491	NM_005019	phosphodiesterase 1A, calmodulin-dependent	5136
182	220828_s_at	FLJ11292	-3.10938	-0.00513842	-7.52255	0.00330855	0.357128	-1.03108	NM_018382	uncharacterized protein FLJ11292	55338
183	215177_s_at	ITGA6	1.84204	6.66485	7.499	0.00334183	0.357128	-1.0387	AV733308	integrin, alpha 6	3655
184	214505_s_at	FHL1	-1.65738	9.63141	-7.49269	0.00335082	0.357128	-1.04075	AF220153	four and a half LIM domains 1	2273
185	209031_at	CADM1	-2.10758	7.91144	-7.48304	0.00336463	0.357128	-1.04389	AL519710	cell adhesion molecule 1	23705
186	205158_at	RNASE4	-1.63492	6.84885	-7.4747	0.00337662	0.357128	-1.0466	NM_002937	ribonuclease, RNase A family, 4	6038
187	222112_at	EPS15L1	3.33016	0.28817	7.46585	0.00338941	0.357128	-1.04949	AV710549	epidermal growth factor receptor pathway substrate 15-like 1	58513
188	203708_at	PDE4B	-1.68533	6.18563	-7.46208	0.00339487	0.357128	-1.05073	NM_002600	phosphodiesterase 4B, cAMP-specific	5142
189	213840_s_at	MRPS12	2.76702	1.99162	7.45635	0.00340321	0.357128	-1.0526	R68573	mitochondrial ribosomal protein S12	6183
190	217057_s_at	GNAS	-2.67072	1.26966	-7.44627	0.00341792	0.357128	-1.05591	AF107846	GNAS complex locus	2778
191	221928_at	ACACB	-2.76649	1.38566	-7.4398	0.0034274	0.357128	-1.05803	AI057637	acetyl-CoA carboxylase beta	32
192	206298_at	ARHGAP22	1.63285	6.02786	7.42742	0.00344565	0.357128	-1.06211	NM_021226	Rho GTPase activating protein 22	58504
193	210868_s_at	ELOVL6	2.26972	5.4248	7.4117	0.003469	0.357128	-1.0673	BC001305	ELOVL fatty acid elongase 6	79071
194	210339_s_at	KLK2	-1.7477	1.68996	-7.40812	0.00347436	0.357128	-1.06849	BC005196	kallikrein-related peptidase 2	3817
195	219651_at	DPPA4	-1.88113	-0.845694	-7.37737	0.00352073	0.357128	-1.0787	NM_018189	developmental pluripotency associated 4	55211
196	210814_at	TRPC3	-3.18577	0.188274	-7.35742	0.00355123	0.357128	-1.08536	U47050	transient receptor potential cation channel, subfamily C, member 3	7222
197	202067_s_at	LDLR	1.49383	5.22881	7.34961	0.00356326	0.357128	-1.08798	AI861942	low density lipoprotein receptor	3949
198	213413_at	STON1	-1.64365	5.74697	-7.34899	0.00356423	0.357128	-1.08819	BG434174	stonin 1	11037
199	216365_x_at	CKAP2 /// IGLJ3 /// IGLV3-19 /// IGLV3-19	1.81423	0.877444	7.34731	0.00356682	0.357128	-1.08875	AF047245	cytoskeleton associated protein 2 /// immunoglobulin lambda joining 3 /// /// immunoglobulin lambda variable 3-19	26586 /// 28831
200	212675_s_at	CEP68	-1.61694	6.10364	-7.32535	0.00360099	0.357128	-1.09614	AB011154	centrosomal protein 68kDa	23177
201	204039_at	CEBPA	-2.67467	1.37165	-7.32422	0.00360276	0.357128	-1.09652	NM_004364	CCAAT/enhancer binding protein (C/EBP), alpha	1050
202	216616_at		3.76731	-0.17147	7.31753	0.00361326	0.357128	-1.09878	AL137428
203	215723_s_at	PLD1	-2.75241	2.4598	-7.30874	0.00362711	0.357128	-1.10175	AJ276230	phospholipase D1, phosphatidylcholine-specific	5337
204	208438_s_at	FGR	3.09252	0.941073	7.30468	0.00363354	0.357128	-1.10313	NM_005248	FGR proto-oncogene, Src family tyrosine kinase	2268
205	211011_at	COL19A1	2.73829	1.06948	7.30285	0.00363643	0.357128	-1.10374	D38163	collagen, type XIX, alpha 1	1310
206	211519_s_at	KIF2C	2.08126	3.86105	7.29826	0.00364371	0.357128	-1.1053	AY026505	kinesin family member 2C	11004
207	217615_at		-1.69697	-0.0784204	-7.29732	0.00364521	0.357128	-1.10562	BF448531
208	220696_at		2.1156	0.742849	7.27104	0.00368731	0.357128	-1.11456	NM_014129
209	209995_s_at	TCL1A	2.9512	0.827759	7.25854	0.00370756	0.357128	-1.11883	BC003574	T-cell leukemia/lymphoma 1A	8115
210	208263_at	SRP72	3.59501	-1.01548	7.25132	0.00371931	0.357128	-1.12131	NM_018581	signal recognition particle 72kDa	6731
211	215213_at	NUP54	3.62557	-0.745184	7.23121	0.0037523	0.357128	-1.12821	AU146949	nucleoporin 54kDa	53371
212	219881_s_at	CTC-338M12.4	1.97602	1.90075	7.23121	0.0037523	0.357128	-1.12821	NM_022907	uncharacterized LOC101928649	101928649
213	204482_at	CLDN5	1.61968	1.03662	7.22875	0.00375638	0.357128	-1.12906	NM_003277	claudin 5	7122
214	205339_at	STIL	1.43583	4.84881	7.22632	0.0037604	0.357128	-1.1299	NM_003035	SCL/TAL1 interrupting locus	6491
215	209016_s_at	KRT7	-1.81655	6.87475	-7.19395	0.00381446	0.357128	-1.1411	BC002700	keratin 7	3855
216	206022_at	NDP	2.13908	2.88508	7.19047	0.00382033	0.357128	-1.14231	NM_000266	Norrie disease (pseudoglioma)	4693
217	208143_s_at	EDDM3A	-3.22891	-0.533607	-7.17042	0.00385439	0.357128	-1.14929	NM_006683	epididymal protein 3A	10876
218	213524_s_at	G0S2	2.84787	6.47553	7.16829	0.00385803	0.357128	-1.15004	NM_015714	G0/G1 switch 2	50486
219	221322_at	NPVF	-1.70228	-1.38438	-7.16373	0.00386583	0.357128	-1.15163	NM_022150	neuropeptide VF precursor	64111
220	206025_s_at	TNFAIP6	1.54369	6.45982	7.15228	0.00388553	0.357128	-1.15564	AW188198	tumor necrosis factor, alpha-induced protein 6	7130
221	211520_s_at	GRIA1	-1.83976	4.51484	-7.14847	0.00389212	0.357128	-1.15697	M64752	glutamate receptor, ionotropic, AMPA 1	2890
222	206026_s_at	TNFAIP6	1.78754	6.58507	7.14773	0.0038934	0.357128	-1.15723	NM_007115	tumor necrosis factor, alpha-induced protein 6	7130
223	202085_at	TJP2	1.72672	5.76687	7.12298	0.00393653	0.357128	-1.16594	NM_004817	tight junction protein 2	9414
224	212865_s_at	COL14A1	-4.35961	1.46393	-7.11582	0.00394913	0.357128	-1.16847	BF449063	collagen, type XIV, alpha 1	7373
225	210928_at		1.44905	0.510966	7.10969	0.00395994	0.357128	-1.17063	AF130057
226	204286_s_at	PMAIP1	2.0473	6.5699	7.1065	0.00396559	0.357128	-1.17176	NM_021127	phorbol-12-myristate-13-acetate-induced protein 1	5366
227	221950_at	EMX2	-1.86928	6.12078	-7.09948	0.00397806	0.357128	-1.17425	AI478455	empty spiracles homeobox 2	2018
228	205807_s_at	TUFT1	-2.10336	7.21542	-7.08955	0.00399577	0.357128	-1.17778	NM_020127	tuftelin 1	7286
229	202242_at	TSPAN7	-2.99251	0.530972	-7.08821	0.00399816	0.357128	-1.17825	NM_004615	tetraspanin 7	7102
230	212875_s_at	C2CD2	1.49995	7.14053	7.07813	0.00401626	0.357128	-1.18184	AP001745	C2 calcium-dependent domain containing 2	25966
231	206385_s_at	ANK3	3.55746	-0.149433	7.05355	0.00406085	0.357128	-1.19062	NM_020987	ankyrin 3, node of Ranvier (ankyrin G)	288
232	212664_at	TUBB4A	-2.1194	1.44291	-7.04909	0.004069	0.357128	-1.19222	AL567012	tubulin, beta 4A class IVa	10382
233	222268_x_at	MUC5B	1.93268	-0.382356	7.04308	0.00408003	0.357128	-1.19438	AA587390	mucin 5B, oligomeric mucus/gel-forming	727897
234	208080_at	AURKA	1.6158	3.96862	7.03233	0.00409985	0.357128	-1.19824	NM_003158	aurora kinase A	6790
235	220872_at	PRO2964	3.15276	-0.0959659	7.03106	0.0041022	0.357128	-1.1987	NM_018547	uncharacterized protein PRO2964	55415
236	211232_x_at	GLP1R	2.69029	1.09015	7.02264	0.00411782	0.357128	-1.20174	L23503	glucagon-like peptide 1 receptor	2740
237	210551_s_at	ASMT	-1.46174	0.396489	-7.02034	0.00412208	0.357128	-1.20256	BC001620	acetylserotonin O-methyltransferase	438
238	209608_s_at	ACAT2	1.61744	8.88559	7.01098	0.00413957	0.357128	-1.20595	BC000408	acetyl-CoA acetyltransferase 2	39
239	201565_s_at	ID2	-1.62943	8.85585	-7.0054	0.00415003	0.357128	-1.20797	NM_002166	inhibitor of DNA binding 2, dominant negative helix-loop-helix protein	3398
240	211126_s_at	CSRP2	-1.72528	6.32763	-7.00225	0.00415595	0.357128	-1.20911	U46006	cysteine and glycine-rich protein 2	1466
241	211533_at	PDGFRA	2.61049	-0.374236	6.9959	0.00416792	0.357128	-1.21141	M22734	platelet-derived growth factor receptor, alpha polypeptide	5156
242	222227_at		1.84657	-0.797403	6.99488	0.00416984	0.357128	-1.21178	AK000847
243	204457_s_at	GAS1	-1.7041	8.75311	-6.99453	0.00417052	0.357128	-1.21191	NM_002048	growth arrest-specific 1	2619
244	203887_s_at	THBD	3.06373	0.722929	6.99434	0.00417087	0.357128	-1.21198	NM_000361	thrombomodulin	7056
245	214137_at	PTPRJ	3.655	1.16743	6.9943	0.00417094	0.357128	-1.21199	AI806482	protein tyrosine phosphatase, receptor type, J	5795
246	214597_at	SSTR2	2.6806	0.468397	6.99201	0.00417527	0.357128	-1.21282	BC000256	somatostatin receptor 2	6752
247	206528_at	TRPC6	-2.36007	4.38133	-6.98644	0.00418583	0.357128	-1.21485	NM_004621	transient receptor potential cation channel, subfamily C, member 6	7225
248	214240_at	GAL	1.42399	4.66596	6.98539	0.00418784	0.357128	-1.21523	AL556409	galanin/GMAP prepropeptide	51083
249	216639_at	SRPX2	-1.99634	-0.0616807	-6.98289	0.00419258	0.357128	-1.21614	AL110206	sushi-repeat containing protein, X-linked 2	27286
250	203126_at	IMPA2	-1.60224	5.46414	-6.97693	0.00420395	0.357128	-1.21831	NM_014214	inositol(myo)-1(or 4)-monophosphatase 2	3613
251	210861_s_at	WISP3	2.13972	0.22858	6.97164	0.00421407	0.357128	-1.22024	AF143679	WNT1 inducible signaling pathway protein 3	8838
252	209793_at	GRIA1	-1.91052	6.3774	-6.96896	0.0042192	0.357128	-1.22122	AL567302	glutamate receptor, ionotropic, AMPA 1	2890
253	205532_s_at	CDH6	-1.95795	3.58989	-6.96096	0.00423457	0.357128	-1.22414	NM_004932	cadherin 6, type 2, K-cadherin (fetal kidney)	1004
254	218602_s_at	HAUS6	1.44509	3.18492	6.96089	0.00423471	0.357128	-1.22417	NM_017645	HAUS augmin-like complex, subunit 6	54801
255	219544_at	BORA	1.45302	4.5608	6.94943	0.00425687	0.357128	-1.22837	NM_024808	bora, aurora kinase A activator	79866
256	209387_s_at	TM4SF1	2.12689	3.53217	6.94439	0.00426667	0.357128	-1.23022	M90657	transmembrane 4 L six family member 1	4071
257	221911_at	ETV1	1.72632	5.74651	6.93966	0.00427589	0.357128	-1.23196	BE881590	ets variant 1	2115
258	206077_at	KEL	2.39277	1.16855	6.93623	0.00428259	0.357128	-1.23322	NM_000420	Kell blood group, metallo-endopeptidase	3792
259	212020_s_at	MKI67	1.37216	3.75877	6.91521	0.00432395	0.357128	-1.24097	AU152107	marker of proliferation Ki-67	4288
260	211767_at	GINS4	1.52094	3.58912	6.90883	0.00433661	0.357128	-1.24333	BC005995	GINS complex subunit 4 (Sld5 homolog)	84296
261	206101_at	ECM2	-1.95364	5.6081	-6.90421	0.0043458	0.357128	-1.24504	NM_001393	extracellular matrix protein 2, female organ and adipocyte specific	1842
262	202364_at	MXI1	-1.79207	6.75166	-6.89865	0.0043569	0.357128	-1.2471	NM_005962	MAX interactor 1, dimerization protein	4601
263	220541_at	MMP26	1.80824	1.80717	6.89593	0.00436233	0.357128	-1.24811	NM_021801	matrix metallopeptidase 26	56547
264	210052_s_at	TPX2	1.68348	5.83147	6.88786	0.00437854	0.357128	-1.25111	AF098158	TPX2, microtubule-associated	22974
265	218128_at	NFYB	-1.3994	6.5243	-6.88163	0.00439109	0.357128	-1.25343	BC005316	nuclear transcription factor Y, beta	4801
266	208542_x_at	ZNF208 /// ZNF595 /// ZNF718	2.45971	0.776761	6.88163	0.0043911	0.357128	-1.25343	NM_007153	zinc finger protein 208 /// zinc finger protein 595 /// zinc finger protein 718	7757 /// 152687 /// 255403
267	202490_at	IKBKAP	2.42988	0.897597	6.87453	0.00440546	0.357128	-1.25608	AF153419	inhibitor of kappa light polypeptide gene enhancer in B-cells, kinase complex-associated protein	8518
268	222081_at	RP1-223E5.4 /// SIRT5	3.16779	0.57496	6.87301	0.00440854	0.357128	-1.25664	AW188134	/// sirtuin 5	23408
269	203304_at	BAMBI	-2.06868	5.4232	-6.87034	0.00441397	0.357128	-1.25764	NM_012342	BMP and activin membrane-bound inhibitor	25805
270	212768_s_at	OLFM4	-4.27032	4.28414	-6.82855	0.00449998	0.357128	-1.27332	AL390736	olfactomedin 4	10562
271	209126_x_at	KRT6B	-1.88829	2.6789	-6.81424	0.00452992	0.357128	-1.27872	L42612	keratin 6B	3854
272	205614_x_at	MST1	-1.77101	3.1559	-6.81057	0.00453763	0.357128	-1.28011	NM_020998	macrophage stimulating 1 (hepatocyte growth factor-like)	4485
273	218888_s_at	NETO2	1.45236	5.71883	6.80948	0.00453993	0.357128	-1.28052	AI335263	neuropilin (NRP) and tolloid (TLL)-like 2	81831
274	218901_at	PLSCR4	-2.48883	6.69974	-6.80119	0.00455746	0.357128	-1.28367	NM_020353	phospholipid scramblase 4	57088
275	216697_at	TRIO	2.15553	1.21513	6.79805	0.0045641	0.357128	-1.28486	AL161955	trio Rho guanine nucleotide exchange factor	7204
276	212949_at	NCAPH	3.08156	1.46104	6.79435	0.00457196	0.357128	-1.28626	D38553	non-SMC condensin I complex, subunit H	23397
277	215378_at		-2.52663	-0.908805	-6.77655	0.00461001	0.357128	-1.29303	AU148255
278	205648_at	WNT2	-2.7777	5.89496	-6.76439	0.00463624	0.357128	-1.29768	NM_003391	wingless-type MMTV integration site family member 2	7472
279	204595_s_at	STC1	3.46768	5.5878	6.7491	0.00466949	0.357128	-1.30354	AI300520	stanniocalcin 1	6781
280	213927_at	MAP3K9	2.8132	0.582258	6.74432	0.00467995	0.357128	-1.30537	AV753204	mitogen-activated protein kinase kinase kinase 9	4293
281	206421_s_at	SERPINB7	-1.63496	6.61068	-6.74396	0.00468074	0.357128	-1.30551	NM_003784	serpin peptidase inhibitor, clade B (ovalbumin), member 7	8710
282	218741_at	CENPM	1.82735	3.47091	6.7358	0.00469867	0.357128	-1.30865	NM_024053	centromere protein M	79019
283	203638_s_at	FGFR2	-2.29726	1.02915	-6.73172	0.00470767	0.357128	-1.31022	NM_022969	fibroblast growth factor receptor 2	2263
284	204285_s_at	PMAIP1	1.89017	7.17965	6.72418	0.00472435	0.357128	-1.31313	NM_021127	phorbol-12-myristate-13-acetate-induced protein 1	5366
285	205223_at	DEPDC5	1.33603	2.2553	6.70055	0.00477712	0.357128	-1.32228	NM_014662	DEP domain containing 5	9681
286	214451_at	TFAP2B	-2.49313	0.446225	-6.69133	0.00479793	0.357128	-1.32586	NM_003221	transcription factor AP-2 beta (activating enhancer binding protein 2 beta)	7021
287	202286_s_at	TACSTD2	-4.79432	0.861556	-6.68916	0.00480284	0.357128	-1.3267	J04152	tumor-associated calcium signal transducer 2	4070
288	214103_s_at	RAP2A	-1.92019	0.646248	-6.68699	0.00480775	0.357128	-1.32755	BE669921	RAP2A, member of RAS oncogene family	5911
289	204596_s_at	STC1	3.08636	4.04819	6.68462	0.00481313	0.357128	-1.32847	U46768	stanniocalcin 1	6781
290	48031_r_at	FAXDC2	-1.90354	4.42886	-6.65624	0.00487816	0.357128	-1.33956	H93077	fatty acid hydroxylase domain containing 2	10826
291	215822_x_at	MYT1	1.49083	1.12688	6.65413	0.00488304	0.357128	-1.34039	M96980	myelin transcription factor 1	4661
292	210684_s_at	DLG4	1.76919	1.40898	6.6426	0.0049098	0.357128	-1.34492	AF028825	discs, large homolog 4 (Drosophila)	1742
293	208257_x_at	PSG1	-1.32876	9.66529	-6.6215	0.00495928	0.357128	-1.35323	NM_006905	pregnancy specific beta-1-glycoprotein 1	5669
294	219693_at	AGPAT4	3.18983	2.14445	6.6185	0.00496637	0.357128	-1.35442	NM_020133	1-acylglycerol-3-phosphate O-acyltransferase 4	56895
295	220422_at	UBQLN3	2.91488	0.0327154	6.61044	0.00498547	0.357128	-1.35761	NM_017481	ubiquilin 3	50613
296	204718_at	EPHB6	-1.59768	5.23858	-6.60862	0.0049898	0.357128	-1.35833	NM_004445	EPH receptor B6	2051
297	201539_s_at	FHL1	-1.69192	9.53706	-6.60499	0.00499845	0.357128	-1.35977	U29538	four and a half LIM domains 1	2273
298	208142_at	EDDM3A	2.91947	0.280154	6.59976	0.00501093	0.357128	-1.36185	NM_006683	epididymal protein 3A	10876
299	201283_s_at	TRAK1	2.72169	0.991458	6.59857	0.00501377	0.357128	-1.36232	J03068	trafficking protein, kinesin binding 1	22906
300	215020_at	NRXN3	3.65554	0.23807	6.58552	0.00504514	0.357128	-1.36751	AF123462	neurexin 3	9369
301	206543_at	SMARCA2	1.45546	3.3583	6.58013	0.00505817	0.357128	-1.36966	NM_003070	SWI/SNF related, matrix associated, actin dependent regulator of chromatin, subfamily a, member 2	6595
302	219926_at	POPDC3	1.77338	6.00213	6.54727	0.0051385	0.357128	-1.38281	NM_022361	popeye domain containing 3	64208
303	210135_s_at	SHOX2	-1.52706	7.46592	-6.53842	0.00516041	0.357128	-1.38637	AF022654	short stature homeobox 2	6474
304	219153_s_at	THSD4	2.42691	1.68856	6.53429	0.00517068	0.357128	-1.38804	BG163478	thrombospondin, type I, domain containing 4	79875
305	214563_at	PCDHGC3	3.30921	0.643899	6.53323	0.00517334	0.357128	-1.38847	AF152524	protocadherin gamma subfamily C, 3	5098
306	212793_at	DAAM2	-1.84922	5.79268	-6.52978	0.00518192	0.357128	-1.38986	BF513244	dishevelled associated activator of morphogenesis 2	23500
307	211140_s_at	CASP2	2.90591	1.20752	6.52388	0.0051967	0.357128	-1.39224	AF314174	caspase 2, apoptosis-related cysteine peptidase	835
308	208096_s_at	COL21A1	-1.79093	4.85783	-6.52025	0.0052058	0.357128	-1.39371	NM_030820	collagen, type XXI, alpha 1	81578
309	205066_s_at	ENPP1	1.98773	5.67891	6.51155	0.00522771	0.357128	-1.39723	NM_006208	ectonucleotide pyrophosphatase/phosphodiesterase 1	5167
310	221433_at	FGF21	1.62216	1.43173	6.50021	0.00525644	0.357128	-1.40183	NM_019113	fibroblast growth factor 21	26291
311	206932_at	CH25H	1.59214	4.02647	6.49611	0.00526686	0.357128	-1.4035	NM_003956	cholesterol 25-hydroxylase	9023
312	214414_x_at	HBA1 /// HBA2	1.39205	2.65729	6.49562	0.00526812	0.357128	-1.4037	T50399	hemoglobin, alpha 1 /// hemoglobin, alpha 2	3039 /// 3040
313	209803_s_at	PHLDA2	1.46344	9.21654	6.49036	0.00528155	0.357128	-1.40584	AF001294	pleckstrin homology-like domain, family A, member 2	7262
314	210735_s_at	CA12	1.55386	4.55967	6.47695	0.00531601	0.357128	-1.41131	BC000278	carbonic anhydrase XII	771
315	210601_at	CDH6	-2.65642	2.72194	-6.47334	0.00532533	0.357128	-1.41278	BC000019	cadherin 6, type 2, K-cadherin (fetal kidney)	1004
316	216824_at	ARF1P1 /// ARF1P1	-2.27686	1.45866	-6.4721	0.00532852	0.357128	-1.41329	AL157375	/// ADP-ribosylation factor 1 pseudogene 1
317	202345_s_at	FABP5	1.47823	6.60568	6.47109	0.00533114	0.357128	-1.4137	NM_001444	fatty acid binding protein 5 (psoriasis-associated)	2171
318	221207_s_at	NBEA	-1.55724	6.77663	-6.4666	0.0053428	0.357128	-1.41554	NM_015678	neurobeachin	26960
319	205003_at	DOCK4	1.50268	3.57101	6.45267	0.00537911	0.357128	-1.42125	NM_014705	dedicator of cytokinesis 4	9732
320	208378_x_at	FGF5	1.48461	6.57029	6.44836	0.00539041	0.357128	-1.42302	NM_004464	fibroblast growth factor 5	2250
321	203821_at	HBEGF	2.45445	5.46415	6.43444	0.00542712	0.357128	-1.42875	NM_001945	heparin-binding EGF-like growth factor	1839
322	216518_at		2.95128	0.0143943	6.42869	0.00544239	0.357128	-1.43113	AL049260
323	211531_x_at	PRB1	1.28509	2.95387	6.42515	0.00545182	0.357128	-1.43259	K03205	proline-rich protein BstNI subfamily 1	5542
324	218755_at	KIF20A	1.77687	4.52059	6.42505	0.00545206	0.357128	-1.43263	NM_005733	kinesin family member 20A	10112
325	217687_at	ADCY2	2.93132	1.2621	6.42343	0.0054564	0.357128	-1.4333	AA224446	adenylate cyclase 2 (brain)	108
326	222004_s_at	DOCK6	1.42829	-0.478713	6.41662	0.0054746	0.357128	-1.43612	AA534504	dedicator of cytokinesis 6	57572
327	203234_at	UPP1	1.53281	6.30383	6.41623	0.00547565	0.357128	-1.43628	NM_003364	uridine phosphorylase 1	7378
328	208891_at	DUSP6	1.31859	8.53377	6.41045	0.00549115	0.357128	-1.43867	BC003143	dual specificity phosphatase 6	1848
329	205479_s_at	PLAU	2.04674	7.8281	6.40752	0.00549905	0.357128	-1.43989	NM_002658	plasminogen activator, urokinase	5328
330	201584_s_at	DDX39A	1.55104	6.81104	6.40154	0.00551517	0.357128	-1.44237	NM_005804	DEAD (Asp-Glu-Ala-Asp) box polypeptide 39A	10212
331	207069_s_at	SMAD6	-1.33184	4.891	-6.39631	0.00552935	0.357128	-1.44455	NM_005585	SMAD family member 6	4091
332	214561_at	LILRP2	1.28589	1.20555	6.39466	0.00553381	0.357128	-1.44523	NM_024317	leukocyte immunoglobulin-like receptor pseudogene 2	79166
333	221011_s_at	LBH	-1.65785	7.76334	-6.37994	0.00557397	0.357128	-1.45137	NM_030915	limb bud and heart development	81606
334	210298_x_at	FHL1	-1.64067	9.94187	-6.36753	0.00560812	0.357128	-1.45656	AF098518	four and a half LIM domains 1	2273
335	219914_at	ECEL1	1.29946	-0.316977	6.36083	0.00562667	0.357128	-1.45937	NM_004826	endothelin converting enzyme-like 1	9427
336	212327_at	LIMCH1	-1.50158	8.03812	-6.3601	0.00562871	0.357128	-1.45968	AK026815	LIM and calponin homology domains 1	22998
337	212611_at	DTX4	-1.46511	5.06473	-6.35518	0.00564237	0.357128	-1.46174	AV728526	deltex 4, E3 ubiquitin ligase	23220
338	219529_at	CLIC3	-1.46949	4.95433	-6.34549	0.00566945	0.357128	-1.46582	NM_004669	chloride intracellular channel 3	9022
339	216250_s_at	LPXN	1.57411	8.2349	6.31971	0.00574224	0.357128	-1.4767	X77598	leupaxin	9404
340	217519_at		4.08969	-0.0236428	6.3062	0.00578088	0.357128	-1.48244	AI246331
341	213348_at	CDKN1C	-1.71642	4.10583	-6.29926	0.00580086	0.357128	-1.48539	N33167	cyclin-dependent kinase inhibitor 1C (p57, Kip2)	1028
342	200832_s_at	SCD	1.65045	9.84239	6.29781	0.00580503	0.357128	-1.486	AB032261	stearoyl-CoA desaturase (delta-9-desaturase)	6319
343	206625_at	PRPH2	-1.61947	1.89815	-6.28388	0.00584542	0.357128	-1.49194	NM_000322	peripherin 2 (retinal degeneration, slow)	5961
344	204220_at	GMFG	2.15538	-0.162529	6.27715	0.00586506	0.357128	-1.49482	NM_004877	glia maturation factor, gamma	9535
345	203108_at	GPRC5A	-1.54495	7.03143	-6.2745	0.00587284	0.357128	-1.49595	NM_003979	G protein-coupled receptor, class C, group 5, member A	9052
346	221353_at	OR3A1	-1.32534	-1.15665	-6.26988	0.00588639	0.357128	-1.49793	NM_002550	olfactory receptor, family 3, subfamily A, member 1	4994
347	214538_x_at	RGS6	1.29639	1.17145	6.26491	0.00590101	0.357128	-1.50006	AF073921	regulator of G-protein signaling 6	9628
348	212942_s_at	CEMIP	-3.00465	7.90975	-6.26211	0.00590928	0.357128	-1.50126	AB033025	cell migration inducing protein, hyaluronan binding	57214
349	214285_at	FABP3	3.00811	5.03005	6.24905	0.005948	0.357128	-1.50687	AI041520	fatty acid binding protein 3, muscle and heart (mammary-derived growth inhibitor)	2170
350	201467_s_at	NQO1	1.29336	7.72423	6.24662	0.00595525	0.357128	-1.50792	AI039874	NAD(P)H dehydrogenase, quinone 1	1728
351	205824_at	HSPB2	-1.73666	6.08376	-6.24013	0.00597464	0.357128	-1.51071	NM_001541	heat shock 27kDa protein 2	3316
352	219525_at	SLC47A1	-2.5599	0.761388	-6.23969	0.00597599	0.357128	-1.51091	NM_018242	solute carrier family 47 (multidrug and toxin extrusion), member 1	55244
353	205659_at	HDAC9	-1.28786	4.73274	-6.23647	0.00598563	0.357128	-1.5123	NM_014707	histone deacetylase 9	9734
354	209961_s_at	HGF	1.57278	3.90896	6.23267	0.00599704	0.357128	-1.51394	M60718	hepatocyte growth factor (hepapoietin A; scatter factor)	3082
355	215655_at	GRIK2	-2.73779	-1.33099	-6.21698	0.00604452	0.357128	-1.52073	AU156204	glutamate receptor, ionotropic, kainate 2	2898
356	210299_s_at	FHL1	-1.76627	9.48262	-6.21651	0.00604595	0.357128	-1.52093	AF063002	four and a half LIM domains 1	2273
357	37512_at	HSD17B6	-1.61566	4.11682	-6.21605	0.00604734	0.357128	-1.52113	U89281	hydroxysteroid (17-beta) dehydrogenase 6	8630
358	218574_s_at	LMCD1	-1.5112	8.1104	-6.21322	0.00605596	0.357128	-1.52236	NM_014583	LIM and cysteine-rich domains 1	29995
359	220944_at	PGLYRP4	2.33389	1.39413	6.21295	0.00605679	0.357128	-1.52248	NM_020393	peptidoglycan recognition protein 4	57115
360	214803_at	CDH6	-3.90071	3.50489	-6.20967	0.00606678	0.357128	-1.5239	BF344237	cadherin 6, type 2, K-cadherin (fetal kidney)	1004
361	206510_at	SIX2	-2.50448	4.88456	-6.20672	0.0060758	0.357128	-1.52518	AF332197	SIX homeobox 2	10736
362	214046_at	FUT9	-2.67287	-0.295104	-6.20114	0.00609294	0.357128	-1.52761	AA017721	fucosyltransferase 9 (alpha (1,3) fucosyltransferase)	10690
363	206156_at	GJB5	-2.36301	1.39839	-6.19956	0.00609776	0.357128	-1.5283	NM_005268	gap junction protein, beta 5, 31.1kDa	2709
364	209679_s_at	SMAGP	1.48105	7.68148	6.19347	0.00611654	0.357128	-1.53095	BC003379	small cell adhesion glycoprotein	57228
365	209083_at	CORO1A	2.67911	0.56605	6.18733	0.00613552	0.357128	-1.53363	U34690	coronin, actin binding protein, 1A	11151
366	201830_s_at	NET1	1.2523	8.09327	6.18391	0.00614615	0.357128	-1.53513	NM_005863	neuroepithelial cell transforming 1	10276
367	219283_at	C1GALT1C1	-1.259	8.40309	-6.18073	0.00615603	0.357128	-1.53652	NM_014158	C1GALT1-specific chaperone 1	29071
368	219677_at	SPSB1	1.47304	4.91941	6.17684	0.00616813	0.357128	-1.53822	NM_025106	splA/ryanodine receptor domain and SOCS box containing 1	80176
369	221115_s_at	LENEP	1.96749	1.73252	6.17023	0.00618881	0.357128	-1.54111	NM_018655	lens epithelial protein	55891
370	207977_s_at	DPT	-1.23469	5.86904	-6.16354	0.00620983	0.357128	-1.54405	NM_001937	dermatopontin	1805
371	202616_s_at	MECP2	-1.40482	4.106	-6.16031	0.00622001	0.357128	-1.54547	L37298	methyl CpG binding protein 2	4204
372	208338_at	P2RX3	1.80195	-1.20097	6.1538	0.00624057	0.357128	-1.54833	NM_002559	purinergic receptor P2X, ligand-gated ion channel, 3	5024
373	204973_at	GJB1	3.30598	1.37165	6.14743	0.00626079	0.357128	-1.55114	NM_000166	gap junction protein, beta 1, 32kDa	2705
374	212951_at	GPR116	-2.76265	0.956052	-6.14089	0.00628162	0.357128	-1.55402	N95226	G protein-coupled receptor 116	221395
375	205332_at	RCE1	1.22325	1.04776	6.13453	0.00630198	0.357128	-1.55683	AF121951	Ras converting CAAX endopeptidase 1	9986
376	206876_at	SIM1	-1.60775	6.46221	-6.13447	0.00630216	0.357128	-1.55686	AL121948	single-minded family bHLH transcription factor 1	6492
377	221959_at	FAM110B	-1.4885	4.55909	-6.12823	0.00632223	0.357128	-1.55962	BE672313	family with sequence similarity 110, member B	90362
378	209030_s_at	CADM1	-1.53232	8.19271	-6.12074	0.0063464	0.357128	-1.56294	NM_014333	cell adhesion molecule 1	23705
379	208893_s_at	DUSP6	1.32973	6.78633	6.11829	0.00635432	0.357128	-1.56402	BC003143	dual specificity phosphatase 6	1848
380	210310_s_at	FGF5	1.39859	6.50551	6.11221	0.00637407	0.357128	-1.56672	AB016517	fibroblast growth factor 5	2250
381	203435_s_at	MME	-1.63908	7.35538	-6.10806	0.0063876	0.357128	-1.56857	NM_007287	membrane metallo-endopeptidase	4311
382	206721_at	CCDC181	5.50403	-0.376461	6.09945	0.00641578	0.357128	-1.5724	NM_021179	coiled-coil domain containing 181	57821
383	220294_at	KCNV1	-3.39313	-0.958424	-6.09703	0.00642373	0.357128	-1.57348	NM_014379	potassium channel, subfamily V, member 1	27012
384	203641_s_at	COBLL1	-1.27098	5.75802	-6.08965	0.00644802	0.357128	-1.57677	NM_014900	cordon-bleu WH2 repeat protein-like 1	22837
385	202976_s_at	RHOBTB3	-1.6616	9.33365	-6.0891	0.00644985	0.357128	-1.57702	NM_014899	Rho-related BTB domain containing 3	22836
386	222020_s_at	LOC102725271 /// NTM	1.27721	5.49615	6.08889	0.00645055	0.357128	-1.57711	AW117456	neurotrimin-like /// neurotrimin	50863 /// 102725271
387	215395_x_at	PRSS3P2	1.42109	5.74967	6.08511	0.00646302	0.357128	-1.5788	U66061	protease, serine, 3 pseudogene 2	154754
388	201739_at	SGK1	-1.5489	8.45898	-6.0767	0.00649098	0.357128	-1.58257	NM_005627	serum/glucocorticoid regulated kinase 1	6446
389	212242_at	TUBA4A	1.28381	6.28595	6.07214	0.00650619	0.357128	-1.58461	AL565074	tubulin, alpha 4a	7277
390	203027_s_at	MVD	1.23918	4.52775	6.0568	0.00655767	0.357128	-1.5915	AI189359	mevalonate (diphospho) decarboxylase	4597
391	207818_s_at	HTR7	-2.1025	0.78101	-6.05425	0.00656628	0.357128	-1.59265	NM_000872	5-hydroxytryptamine (serotonin) receptor 7, adenylate cyclase-coupled	3363
392	214940_s_at	SMG6	-2.37691	2.22026	-6.05257	0.00657198	0.357128	-1.59341	AB018275	SMG6 nonsense mediated mRNA decay factor	23293
393	213787_s_at	EBP	1.80428	7.46915	6.05132	0.00657619	0.357128	-1.59397	AV702405	emopamil binding protein (sterol isomerase)	10682
394	52837_at	KIAA1644	1.35387	4.0371	6.05097	0.00657739	0.357128	-1.59413	AL047020	KIAA1644	85352
395	220369_at	SMEK1	-1.97232	0.674049	-6.05002	0.00658062	0.357128	-1.59456	NM_017936	SMEK homolog 1, suppressor of mek1 (Dictyostelium)	55671
396	220449_at	LINC01260	-2.51732	2.44079	-6.04678	0.00659161	0.357128	-1.59602	NM_024049	long intergenic non-protein coding RNA 1260	79015
397	212316_at	NUP210	-2.60378	1.45887	-6.03528	0.00663081	0.357128	-1.60122	AA502912	nucleoporin 210kDa	23225
398	212022_s_at	MKI67	2.85629	3.37653	6.02898	0.00665241	0.357128	-1.60407	AU132185	marker of proliferation Ki-67	4288
399	210033_s_at	SPAG6	1.47548	0.169794	6.01283	0.00670819	0.357128	-1.61139	AF079363	sperm associated antigen 6	9576
400	206504_at	CYP24A1	3.99216	-0.00403478	6.00921	0.0067208	0.357128	-1.61304	NM_000782	cytochrome P450, family 24, subfamily A, polypeptide 1	1591
401	202105_at	IGBP1	-1.2796	8.20928	-5.98963	0.00678938	0.357128	-1.62197	NM_001551	immunoglobulin (CD79A) binding protein 1	3476
402	210519_s_at	NQO1	1.20166	9.27528	5.98253	0.0068145	0.357128	-1.62522	BC000906	NAD(P)H dehydrogenase, quinone 1	1728
403	208379_x_at	NPY2R	2.77694	1.36577	5.9802	0.00682277	0.357128	-1.62629	NM_000910	neuropeptide Y receptor Y2	4887
404	211479_s_at	HTR2C	1.97007	1.47491	5.97628	0.00683668	0.357128	-1.62809	M81778	5-hydroxytryptamine (serotonin) receptor 2C, G protein-coupled	3358
405	203295_s_at	ATP1A2	-2.85999	1.12893	-5.9757	0.00683877	0.357128	-1.62836	NM_000702	ATPase, Na+/K+ transporting, alpha 2 polypeptide	477
406	201626_at	INSIG1	1.40269	8.73247	5.97342	0.00684687	0.357128	-1.6294	BG292233	insulin induced gene 1	3638
407	203504_s_at	ABCA1	-1.96839	5.89998	-5.97332	0.00684724	0.357128	-1.62945	AF285167	ATP-binding cassette, sub-family A (ABC1), member 1	19
408	206215_at	OPCML	1.27658	4.50132	5.97187	0.0068524	0.357128	-1.63011	NM_002545	opioid binding protein/cell adhesion molecule-like	4978
409	211616_s_at	HTR2A	1.33923	3.06808	5.96792	0.00686651	0.357128	-1.63192	M86841	5-hydroxytryptamine (serotonin) receptor 2A, G protein-coupled	3356
410	218681_s_at	SDF2L1	1.53903	6.37786	5.9675	0.00686803	0.357128	-1.63212	NM_022044	stromal cell-derived factor 2-like 1	23753
411	205496_at	KIAA0408	3.723	0.173554	5.95921	0.00689778	0.357128	-1.63593	NM_014702	KIAA0408	9729
412	206418_at	NOX1	1.42891	-1.05423	5.95629	0.0069083	0.357128	-1.63728	NM_007052	NADPH oxidase 1	27035
413	213793_s_at	HOMER1	1.24417	6.02097	5.95399	0.00691659	0.357128	-1.63834	BE550452	homer homolog 1 (Drosophila)	9456
414	209112_at	CDKN1B	-1.33172	7.54547	-5.95106	0.00692719	0.357128	-1.63969	BC001971	cyclin-dependent kinase inhibitor 1B (p27, Kip1)	1027
415	206134_at	ADAMDEC1	2.94545	0.0013615	5.95044	0.00692945	0.357128	-1.63998	NM_014479	ADAM-like, decysin 1	27299
416	216048_s_at	RHOBTB3	-1.45444	6.98277	-5.95016	0.00693047	0.357128	-1.64011	AK023621	Rho-related BTB domain containing 3	22836
417	210195_s_at	PSG1	-1.24141	5.33436	-5.9462	0.0069448	0.357128	-1.64193	M34715	pregnancy specific beta-1-glycoprotein 1	5669
418	220488_s_at	BCAS3	-1.21228	4.37987	-5.94552	0.0069473	0.357128	-1.64225	NM_017679	breast carcinoma amplified sequence 3	54828
419	213833_x_at	NOP16	-1.44362	2.61441	-5.94536	0.00694786	0.357128	-1.64232	AA931929	NOP16 nucleolar protein	51491
420	206890_at	IL12RB1	-2.3514	1.52238	-5.93973	0.00696835	0.357128	-1.64492	NM_005535	interleukin 12 receptor, beta 1	3594
421	218983_at	C1RL	-1.41658	5.73557	-5.93786	0.00697519	0.357128	-1.64579	NM_016546	complement component 1, r subcomponent-like	51279
422	219935_at	ADAMTS5	-3.13528	5.53808	-5.93484	0.00698622	0.357128	-1.64719	NM_007038	ADAM metallopeptidase with thrombospondin type 1 motif, 5	11096
423	205616_at	GALNT8 /// KCNA6	2.4695	1.40118	5.93312	0.0069925	0.357128	-1.64798	AW134812	polypeptide N-acetylgalactosaminyltransferase 8 /// potassium voltage-gated channel, shaker-related subfamily, member 6	3742 /// 26290
424	205022_s_at	FOXN3	-1.4462	5.94684	-5.93131	0.00699914	0.357128	-1.64882	NM_005197	forkhead box N3	1112
425	207166_at	GNGT1	1.64989	-1.70851	5.9188	0.00704521	0.357128	-1.65463	NM_021955	guanine nucleotide binding protein (G protein), gamma transducing activity polypeptide 1	2792
426	213262_at	SACS	1.29955	8.17087	5.91508	0.00705898	0.357128	-1.65636	AI932370	sacsin molecular chaperone	26278
427	201791_s_at	DHCR7	1.79043	7.0793	5.91138	0.00707272	0.357128	-1.65808	NM_001360	7-dehydrocholesterol reductase	1717
428	214156_at	MYRIP	-2.1115	4.17105	-5.90186	0.00710821	0.357128	-1.66252	AL050090	myosin VIIA and Rab interacting protein	25924
429	218644_at	PLEK2	1.42835	5.60889	5.90183	0.00710831	0.357128	-1.66253	NM_016445	pleckstrin 2	26499
430	205023_at	RAD51	3.15434	-0.0704374	5.88	0.00719057	0.357128	-1.67275	D14134	RAD51 recombinase	5888
431	222141_at	KLHL22	-1.96874	1.1463	-5.87205	0.0072208	0.357128	-1.67648	AK024369	kelch-like family member 22	84861
432	203963_at	CA12	2.07071	5.28006	5.87098	0.00722488	0.357128	-1.67698	NM_001218	carbonic anhydrase XII	771
433	220759_at	EDDM3B	1.82968	-1.39075	5.86499	0.00724783	0.357128	-1.6798	NM_022360	epididymal protein 3B	64184
434	211302_s_at	PDE4B	-1.52514	5.59482	-5.86142	0.0072615	0.357128	-1.68148	L20966	phosphodiesterase 4B, cAMP-specific	5142
435	205725_at	SCGB1A1	1.7119	1.44373	5.85767	0.00727595	0.357128	-1.68325	NM_003357	secretoglobin, family 1A, member 1 (uteroglobin)	7356
436	215853_at		-2.92278	-0.0496779	-5.8552	0.00728548	0.357128	-1.68442	AK021640
437	220226_at	TRPM8	1.27498	1.15347	5.855	0.00728624	0.357128	-1.68451	NM_024080	transient receptor potential cation channel, subfamily M, member 8	79054
438	216629_at	SRRM2	2.94911	0.999204	5.85058	0.00730333	0.357128	-1.6866	AC004493	serine/arginine repetitive matrix 2	23524
439	215867_x_at	CA12	1.1636	5.46465	5.84463	0.0073264	0.357128	-1.68941	AL050025	carbonic anhydrase XII	771
440	209536_s_at	EHD4	1.16079	7.68526	5.83951	0.00734635	0.357128	-1.69183	AF320070	EH-domain containing 4	30844
441	206060_s_at	PTPN22	-2.06296	1.19291	-5.82711	0.00739491	0.357128	-1.69771	NM_015967	protein tyrosine phosphatase, non-receptor type 22 (lymphoid)	26191
442	219668_at	GDAP1L1	-2.79824	1.75189	-5.82163	0.00741651	0.357128	-1.70032	NM_024034	ganglioside induced differentiation associated protein 1-like 1	78997
443	216705_s_at	ADA	-1.22676	4.77016	-5.82036	0.00742151	0.357128	-1.70092	X02189	adenosine deaminase	100
444	203498_at	RCAN2	-1.47298	7.52282	-5.81954	0.00742478	0.357128	-1.70131	NM_005822	regulator of calcineurin 2	10231
445	203876_s_at	MMP11	-2.32481	0.927102	-5.81294	0.00745093	0.357128	-1.70445	AI761713	matrix metallopeptidase 11 (stromelysin 3)	4320
446	206006_s_at	CEP162	-1.1854	3.12952	-5.81218	0.00745393	0.357128	-1.70482	NM_014895	centrosomal protein 162kDa	22832
447	215642_at		2.01741	0.952128	5.81204	0.00745451	0.357128	-1.70488	AF090887
448	216822_x_at	CYCSP33 /// CYCSP33	1.22765	3.45369	5.81109	0.00745826	0.357128	-1.70533	AL359763	cytochrome c, somatic pseudogene 33 ///
449	215332_s_at	CD8B /// LOC100996919	-1.45558	0.98191	-5.80775	0.00747157	0.357128	-1.70693	AW296309	CD8b molecule /// putative T-cell surface glycoprotein CD8 beta-2 chain-like	926 /// 100996919
450	214627_at	EPX	-1.68345	1.33108	-5.79783	0.00751123	0.357128	-1.71167	X14346	eosinophil peroxidase	8288
451	202975_s_at	RHOBTB3	-1.33494	8.72199	-5.79774	0.0075116	0.357128	-1.71171	N21138	Rho-related BTB domain containing 3	22836
452	208131_s_at	PTGIS	-1.36813	7.72389	-5.79285	0.00753124	0.357128	-1.71405	NM_000961	prostaglandin I2 (prostacyclin) synthase	5740
453	215413_at	EXOC7	-1.35838	2.45719	-5.79065	0.00754014	0.357128	-1.71511	AK023832	exocyst complex component 7	23265
454	218645_at	ZNF277	-1.22563	7.13425	-5.78966	0.00754413	0.357128	-1.71558	NM_021994	zinc finger protein 277	11179
455	211347_at	CDC14B	1.16441	3.80702	5.78829	0.00754964	0.357128	-1.71623	AF064105	cell division cycle 14B	8555
456	209781_s_at	KHDRBS3	1.43112	6.16958	5.78685	0.00755548	0.357128	-1.71693	AF069681	KH domain containing, RNA binding, signal transduction associated 3	10656
457	203561_at	FCGR2A	-1.37639	1.70839	-5.78158	0.0075768	0.357128	-1.71945	NM_021642	Fc fragment of IgG, low affinity IIa, receptor (CD32)	2212
458	203642_s_at	COBLL1	-1.56127	6.77869	-5.77796	0.00759152	0.357128	-1.72119	NM_014900	cordon-bleu WH2 repeat protein-like 1	22837
459	212533_at	WEE1	-1.17519	7.92782	-5.77443	0.0076059	0.357128	-1.72289	X62048	WEE1 G2 checkpoint kinase	7465
460	205040_at	ORM1	-1.78115	-0.471318	-5.77398	0.00760773	0.357128	-1.7231	NM_000607	orosomucoid 1	5004
461	201427_s_at	SEPP1	-2.3121	5.17223	-5.77123	0.00761895	0.357128	-1.72443	NM_005410	selenoprotein P, plasma, 1	6414
462	205688_at	TFAP4	3.87087	1.77752	5.77076	0.00762086	0.357128	-1.72465	NM_003223	transcription factor AP-4 (activating enhancer binding protein 4)	7023
463	210029_at	IDO1	-1.91566	1.5166	-5.76663	0.00763776	0.357128	-1.72664	M34455	indoleamine 2,3-dioxygenase 1	3620
464	211187_at		2.70482	-0.227772	5.75973	0.00766611	0.357128	-1.72997	AF118079
465	208868_s_at	GABARAPL1	-2.60052	7.24685	-5.75571	0.00768271	0.357128	-1.73191	BF125756	GABA(A) receptor-associated protein like 1	23710
466	217173_s_at	LDLR	1.27051	4.81204	5.754	0.00768975	0.357128	-1.73273	S70123	low density lipoprotein receptor	3949
467	205091_x_at	RECQL	1.20618	6.95975	5.74789	0.00771509	0.357128	-1.73569	NM_002907	RecQ helicase-like	5965
468	205069_s_at	ARHGAP26	-1.85905	1.76105	-5.73667	0.00776185	0.357128	-1.74113	NM_015071	Rho GTPase activating protein 26	23092
469	219288_at	C3orf14	1.35356	7.2359	5.72483	0.00781157	0.357128	-1.74688	NM_020685	chromosome 3 open reading frame 14	57415
470	206409_at	TIAM1	2.20686	1.86673	5.72416	0.00781441	0.357128	-1.7472	NM_003253	T-cell lymphoma invasion and metastasis 1	7074
471	219148_at	PBK	2.37967	5.54858	5.72222	0.0078226	0.357128	-1.74815	NM_018492	PDZ binding kinase	55872
472	222315_at	LOC100996756	-3.80195	1.51197	-5.72034	0.00783058	0.357128	-1.74907	AW972855	uncharacterized LOC100996756	100996756
473	210952_at	AP4S1	-1.99248	1.60864	-5.71833	0.00783908	0.357128	-1.75004	BC001259	adaptor-related protein complex 4, sigma 1 subunit	11154
474	217136_at	PPIAL4B /// PPIAL4C /// PPIAL4G	4.31367	0.236289	5.71245	0.00786404	0.357128	-1.75291	AL022240	peptidylprolyl isomerase A (cyclophilin A)-like 4B /// peptidylprolyl isomerase A (cyclophilin A)-like 4C /// peptidylprolyl isomerase A (cyclophilin A)-like 4G	644591 /// 653505 /// 653598
475	207123_s_at	MATN4	3.1686	0.632653	5.71198	0.00786604	0.357128	-1.75314	NM_003833	matrilin 4	8785
476	219270_at	CHAC1	1.22862	6.06236	5.71144	0.00786832	0.357128	-1.7534	NM_024111	ChaC, cation transport regulator homolog 1 (E. coli)	79094
477	219956_at	GALNT6	2.06881	6.77788	5.71001	0.00787441	0.357128	-1.7541	NM_007210	polypeptide N-acetylgalactosaminyltransferase 6	11226
478	214841_at	CNIH3	1.63225	4.85768	5.69891	0.00792191	0.357128	-1.75953	AF070524	cornichon family AMPA receptor auxiliary protein 3	149111
479	211892_s_at	PTGIS	-1.29511	3.26152	-5.69659	0.00793186	0.357128	-1.76066	AF297052	prostaglandin I2 (prostacyclin) synthase	5740
480	220266_s_at	KLF4	-1.19596	6.32456	-5.69458	0.00794053	0.357128	-1.76165	AF105036	Kruppel-like factor 4 (gut)	9314
481	206671_at	SAG	1.96707	2.08048	5.69407	0.00794274	0.357128	-1.7619	NM_000541	S-antigen; retina and pineal gland (arrestin)	6295
482	210163_at	CXCL11	3.41874	-0.792052	5.68812	0.00796843	0.357128	-1.76482	AF030514	chemokine (C-X-C motif) ligand 11	6373
483	201861_s_at	LRRFIP1	1.19817	6.1425	5.68422	0.00798531	0.357128	-1.76673	BF965566	leucine rich repeat (in FLII) interacting protein 1	9208
484	215440_s_at	BEX4	-1.13575	5.23518	-5.68023	0.00800265	0.357128	-1.76869	AL523320	brain expressed, X-linked 4	56271
485	222184_at	LINC00965	-1.12461	3.88559	-5.67761	0.00801407	0.357128	-1.76998	AF131844	long intergenic non-protein coding RNA 965	349196
486	220014_at	PRR16	-1.24946	7.66618	-5.67523	0.00802446	0.357128	-1.77115	NM_016644	proline rich 16	51334
487	217287_s_at	TRPC6	-2.11582	4.4408	-5.66608	0.00806452	0.357128	-1.77566	AJ271068	transient receptor potential cation channel, subfamily C, member 6	7225
488	207228_at	PRKACG	2.31306	1.40574	5.66284	0.00807878	0.357128	-1.77726	NM_002732	protein kinase, cAMP-dependent, catalytic, gamma	5568
489	205801_s_at	RASGRP3	-2.18041	1.35206	-5.6628	0.00807894	0.357128	-1.77728	NM_015376	RAS guanyl releasing protein 3 (calcium and DAG-regulated)	25780
490	206120_at	CD33	-2.50812	0.343863	-5.66113	0.00808628	0.357128	-1.7781	NM_001772	CD33 molecule	945
491	206163_at	MAB21L1 /// MIR548F5	-1.34768	8.88649	-5.66032	0.00808988	0.357128	-1.7785	NM_005584	mab-21-like 1 (C. elegans) /// microRNA 548f-5	4081 /// 100302239
492	205357_s_at	AGTR1	-2.39378	6.69552	-5.6588	0.00809656	0.357128	-1.77925	NM_000685	angiotensin II receptor, type 1	185
493	208002_s_at	ACOT7	1.40148	7.13121	5.65725	0.00810344	0.357128	-1.78002	NM_007274	acyl-CoA thioesterase 7	11332
494	212218_s_at	FASN	1.75994	5.85887	5.65578	0.00810994	0.357128	-1.78075	AI954041	fatty acid synthase	2194
495	211538_s_at	HSPA2	-1.2985	7.76681	-5.65197	0.00812681	0.357128	-1.78263	U56725	heat shock 70kDa protein 2	3306
496	206432_at	HAS2	2.84731	5.22051	5.6511	0.00813069	0.357128	-1.78306	NM_005328	hyaluronan synthase 2	3037
497	205137_x_at	USH1C	1.92931	0.26021	5.64879	0.00814091	0.357128	-1.7842	NM_005709	Usher syndrome 1C (autosomal recessive, severe)	10083
498	220987_s_at	AKIP1 /// NUAK2	-1.24107	5.23418	-5.64517	0.00815703	0.357128	-1.786	NM_030952	A kinase (PRKA) interacting protein 1 /// NUAK family, SNF1-like kinase, 2	56672 /// 81788
499	206319_s_at	EPPIN /// EPPIN-WFDC6	3.33871	0.0304634	5.64489	0.00815831	0.357128	-1.78614	AF286368	epididymal peptidase inhibitor /// EPPIN-WFDC6 readthrough	57119 /// 100526773
500	205407_at	RECK	-1.21459	9.59891	-5.63823	0.00818804	0.357128	-1.78944	NM_021111	reversion-inducing-cysteine-rich protein with kazal motifs	8434
501	213726_x_at	TUBB4B	1.38847	10.1046	5.63277	0.00821258	0.357128	-1.79216	AA515698	tubulin, beta 4B class IVb	10383
502	210220_at	FZD2	-1.15145	7.60147	-5.62725	0.00823741	0.357128	-1.7949	L37882	frizzled class receptor 2	2535
503	201566_x_at	ID2	-2.43077	6.58593	-5.61786	0.00827994	0.357128	-1.79958	NM_002166	inhibitor of DNA binding 2, dominant negative helix-loop-helix protein	3398
504	217618_x_at	HUS1	1.12874	4.9074	5.6157	0.00828979	0.357128	-1.80066	AW007988	HUS1 checkpoint homolog (S. pombe)	3364
505	204223_at	PRELP	-2.02709	6.9183	-5.60857	0.00832227	0.357128	-1.80422	NM_002725	proline/arginine-rich end leucine-rich repeat protein	5549
506	207591_s_at	ARID1A	-2.60714	1.43679	-5.60462	0.00834037	0.357128	-1.8062	NM_006015	AT rich interactive domain 1A (SWI-like)	8289
507	204356_at	LIMK1	1.35649	-0.306483	5.60424	0.0083421	0.357128	-1.80638	D26309	LIM domain kinase 1	3984
508	205515_at	PRSS12	-1.64453	7.97148	-5.60253	0.00834996	0.357128	-1.80724	NM_003619	protease, serine, 12 (neurotrypsin, motopsin)	8492
509	210958_s_at	MAST4	1.17288	3.52708	5.5963	0.00837863	0.357128	-1.81036	BC003646	microtubule associated serine/threonine kinase family member 4	375449
510	202094_at	BIRC5	1.84691	2.99858	5.5895	0.00841007	0.357128	-1.81378	AA648913	baculoviral IAP repeat containing 5	332
511	214927_at	ITGBL1	-1.4088	8.87078	-5.58571	0.0084277	0.357128	-1.81568	AL359052	integrin, beta-like 1 (with EGF-like repeat domains)	9358
512	38037_at	HBEGF	1.67891	4.58129	5.5843	0.00843423	0.357128	-1.81639	M60278	heparin-binding EGF-like growth factor	1839
513	203649_s_at	PLA2G2A	1.35462	0.514013	5.58268	0.00844178	0.357128	-1.81721	NM_000300	phospholipase A2, group IIA (platelets, synovial fluid)	5320
514	214716_at	BMP2K	-1.24554	3.45528	-5.58208	0.00844459	0.357128	-1.81751	AW504018	BMP2 inducible kinase	55589
515	200790_at	ODC1	1.36951	9.24429	5.58006	0.00845398	0.357128	-1.81852	NM_002539	ornithine decarboxylase 1	4953
516	217410_at	AGRN	1.60623	0.932395	5.57665	0.0084699	0.357128	-1.82024	AK021586	agrin	375790
517	201275_at	FDPS	1.31164	9.90769	5.57613	0.00847234	0.357128	-1.8205	NM_002004	farnesyl diphosphate synthase	2224
518	201656_at	ITGA6	2.21743	6.98677	5.57259	0.00848893	0.357128	-1.82229	NM_000210	integrin, alpha 6	3655
519	214478_at	SPP2	1.81738	1.88871	5.56858	0.00850775	0.357128	-1.82431	NM_006944	secreted phosphoprotein 2, 24kDa	6694
520	220265_at	GPR107	-2.4623	0.880833	-5.56835	0.00850882	0.357128	-1.82442	NM_020960	G protein-coupled receptor 107	57720
521	215871_at	PLA2G5	2.70896	0.0907664	5.56276	0.00853517	0.357128	-1.82725	AL158172	phospholipase A2, group V	5322
522	207737_at		-2.30646	0.153139	-5.56191	0.00853918	0.357128	-1.82768	NM_021981
523	200904_at	HLA-E	-1.16832	8.03974	-5.55262	0.00858325	0.357128	-1.83238	X56841	major histocompatibility complex, class I, E	3133
524	203631_s_at	GPRC5B	-1.59811	2.03075	-5.55163	0.00858796	0.357128	-1.83288	NM_016235	G protein-coupled receptor, class C, group 5, member B	51704
525	201714_at	TUBG1	1.24242	6.99063	5.54718	0.00860917	0.357128	-1.83514	NM_001070	tubulin, gamma 1	7283
526	215976_at		-1.37331	1.53678	-5.54694	0.0086103	0.357128	-1.83526	AU146945
527	204217_s_at	RTN2	-1.42209	5.53298	-5.54693	0.00861038	0.357128	-1.83527	NM_005619	reticulon 2	6253
528	220623_s_at	TSGA10	1.39777	1.46394	5.54061	0.00864061	0.357128	-1.83848	NM_025244	testis specific, 10	80705
529	212472_at	MICAL2	1.1307	7.69023	5.53732	0.00865642	0.357128	-1.84015	BE965029	microtubule associated monooxygenase, calponin and LIM domain containing 2	9645
530	205390_s_at	ANK1	-1.12649	3.52066	-5.53522	0.00866653	0.357128	-1.84122	M28880	ankyrin 1, erythrocytic	286
531	203883_s_at	RAB11FIP2	-1.23637	7.41136	-5.53299	0.00867727	0.357128	-1.84235	BG249608	RAB11 family interacting protein 2 (class I)	22841
532	203002_at	AMOTL2	-1.41296	8.10966	-5.52815	0.00870066	0.357128	-1.84482	NM_016201	angiomotin like 2	51421
533	202728_s_at	LTBP1	1.41818	4.75454	5.52793	0.00870173	0.357128	-1.84493	AI986120	latent transforming growth factor beta binding protein 1	4052
534	219282_s_at	TRPV2	1.66345	6.56854	5.52592	0.00871147	0.357128	-1.84596	NM_015930	transient receptor potential cation channel, subfamily V, member 2	51393
535	210403_s_at	KCNJ1	1.8043	-0.959752	5.52397	0.00872091	0.357128	-1.84695	U03884	potassium inwardly-rectifying channel, subfamily J, member 1	3758
536	216300_x_at	RARA	-2.02512	3.04907	-5.52297	0.00872577	0.357128	-1.84746	BE383139	retinoic acid receptor, alpha	5914
537	204721_s_at	DNAJC6	-1.56357	0.454554	-5.52171	0.00873189	0.357128	-1.8481	NM_014787	DnaJ (Hsp40) homolog, subfamily C, member 6	9829
538	219223_at	CACFD1	-2.70784	1.62398	-5.52026	0.00873892	0.357128	-1.84884	NM_017586	calcium channel flower domain containing 1	11094
539	212924_s_at	LSM4	2.05788	0.443374	5.51922	0.008744	0.357128	-1.84937	N37057	LSM4 homolog, U6 small nuclear RNA associated (S. cerevisiae)	25804
540	221133_s_at	CLDN18	-2.12745	0.704552	-5.51794	0.00875023	0.357128	-1.85003	NM_016369	claudin 18	51208
541	210333_at	NR5A1	-2.1137	0.0582219	-5.51786	0.00875064	0.357128	-1.85007	U76388	nuclear receptor subfamily 5, group A, member 1	2516
542	211898_s_at	EPHB1	1.40796	-0.433734	5.51378	0.00877054	0.357128	-1.85215	AF037333	EPH receptor B1	2047
543	220042_x_at	HIVEP3	2.16627	2.92504	5.50692	0.00880419	0.357128	-1.85567	NM_024503	human immunodeficiency virus type I enhancer binding protein 3	59269
544	217566_s_at	TGM4	2.68452	0.138884	5.50682	0.00880467	0.357128	-1.85572	BF222018	transglutaminase 4	7047
545	204825_at	MELK	2.43137	6.3987	5.50249	0.00882596	0.357128	-1.85793	NM_014791	maternal embryonic leucine zipper kinase	9833
546	215789_s_at	AJAP1	1.44441	2.35556	5.50229	0.00882693	0.357128	-1.85803	AA835004	adherens junctions associated protein 1	55966
547	217488_x_at	PMS2P3	1.37859	-0.325564	5.50195	0.00882861	0.357128	-1.85821	D38437	postmeiotic segregation increased 2 pseudogene 3	5387
548	209389_x_at	DBI	1.20483	9.36605	5.49939	0.00884124	0.357128	-1.85952	M15887	diazepam binding inhibitor (GABA receptor modulator, acyl-CoA binding protein)	1622
549	217999_s_at	PHLDA1	2.29639	5.85053	5.49525	0.00886173	0.357128	-1.86165	NM_007350	pleckstrin homology-like domain, family A, member 1	22822
550	219189_at	FBXL6	1.32936	3.57385	5.4942	0.00886696	0.357128	-1.86219	NM_024555	F-box and leucine-rich repeat protein 6	26233
551	205985_x_at	CLCNKB	-2.89247	1.21427	-5.48846	0.00889545	0.357128	-1.86514	NM_000085	chloride channel, voltage-sensitive Kb	1188
552	203252_at	CDK2AP2	1.6762	5.60726	5.48828	0.00889633	0.357128	-1.86523	NM_005851	cyclin-dependent kinase 2 associated protein 2	10263
553	204985_s_at	TRAPPC6A	-1.13341	5.276	-5.48323	0.00892152	0.357128	-1.86783	NM_024108	trafficking protein particle complex 6A	79090
554	205462_s_at	HPCAL1	1.19327	6.04745	5.4825	0.0089252	0.357128	-1.86821	NM_002149	hippocalcin-like 1	3241
555	203715_at	TBCE	1.12705	5.4226	5.47562	0.00895968	0.357128	-1.87176	NM_003193	tubulin folding cofactor E	6905
556	202888_s_at	ANPEP	1.26132	8.93022	5.47409	0.00896734	0.357128	-1.87254	NM_001150	alanyl (membrane) aminopeptidase	290
557	213693_s_at	MUC1	-2.4047	3.20904	-5.47221	0.0089768	0.357128	-1.87351	AI610869	mucin 1, cell surface associated	4582
558	206632_s_at	APOBEC3B	2.25145	4.96095	5.47156	0.00898011	0.357128	-1.87385	NM_004900	apolipoprotein B mRNA editing enzyme, catalytic polypeptide-like 3B	9582
559	217553_at	STEAP1B	1.80865	5.66254	5.46911	0.00899245	0.357128	-1.87512	AW129021	STEAP family member 1B	256227
560	216103_at	ACOT11	1.60894	0.594975	5.46871	0.00899447	0.357128	-1.87532	AB014607	acyl-CoA thioesterase 11	26027
561	211343_s_at	COL13A1	2.37358	6.43987	5.46814	0.00899733	0.357128	-1.87562	M33653	collagen, type XIII, alpha 1	1305
562	217989_at	HSD17B11	-1.45896	7.29166	-5.46542	0.00901108	0.357128	-1.87702	NM_016245	hydroxysteroid (17-beta) dehydrogenase 11	51170
563	209815_at	PTCH1	-1.88748	4.46743	-5.46256	0.0090256	0.357128	-1.8785	BG054916	patched 1	5727
564	202590_s_at	PDK2	-1.29069	4.56559	-5.45571	0.00906037	0.357869	-1.88205	AL574319	pyruvate dehydrogenase kinase, isozyme 2	5164
565	216097_at		3.24314	-0.402757	5.44659	0.009107	0.358726	-1.88678	AF090910
566	209869_at	ADRA2A	-3.61629	0.403531	-5.44518	0.00911428	0.358726	-1.88752	AF284095	adrenoceptor alpha 2A	150
567	210511_s_at	INHBA	-1.36278	6.07	-5.43876	0.00914732	0.358761	-1.89086	M13436	inhibin, beta A	3624
568	204753_s_at	HLF	1.75236	-0.0161129	5.43615	0.00916078	0.358761	-1.89222	AI810712	hepatic leukemia factor	3131
569	210257_x_at	CUL4B	-2.08603	8.00511	-5.43512	0.00916609	0.358761	-1.89275	AF212995	cullin 4B	8450
570	220936_s_at	H2AFJ	-2.07896	2.87727	-5.43135	0.00918563	0.358761	-1.89472	NM_018267	H2A histone family, member J	55766
571	209642_at	BUB1	1.73417	4.12737	5.40218	0.00933848	0.358761	-1.90998	AF043294	BUB1 mitotic checkpoint serine/threonine kinase	699
572	216435_at	MAP2K5	-1.10724	-0.930156	-5.40143	0.00934245	0.358761	-1.91037	AK025177	mitogen-activated protein kinase kinase 5	5607
573	209197_at	SYT11	-1.33113	5.79641	-5.39424	0.00938062	0.358761	-1.91415	AA626780	synaptotagmin XI	23208
574	201690_s_at	TPD52	2.89019	0.624587	5.38918	0.00940765	0.358761	-1.91682	AA524023	tumor protein D52	7163
575	219546_at	BMP2K	-1.07494	5.91494	-5.38473	0.00943144	0.358761	-1.91916	NM_017593	BMP2 inducible kinase	55589
576	59644_at	BMP2K	-1.09148	6.28035	-5.37224	0.00949875	0.358761	-1.92576	AI735391	BMP2 inducible kinase	55589
577	203618_at	FAIM2	1.76288	2.57044	5.37084	0.00950635	0.358761	-1.9265	AB023167	Fas apoptotic inhibitory molecule 2	23017
578	220995_at	STXBP6	1.81217	1.96218	5.36962	0.00951293	0.358761	-1.92714	NM_014178	syntaxin binding protein 6 (amisyn)	29091
579	203837_at	MAP3K5	1.62947	6.2427	5.36727	0.0095257	0.358761	-1.92839	NM_005923	mitogen-activated protein kinase kinase kinase 5	4217
580	211082_x_at	MARK2	3.2789	0.997934	5.36568	0.00953433	0.358761	-1.92923	Z25427	MAP/microtubule affinity-regulating kinase 2	2011
581	207170_s_at	LETMD1	-1.15504	6.82333	-5.36206	0.00955404	0.358761	-1.93115	NM_015416	LETM1 domain containing 1	25875
582	222325_at		3.13871	-0.621899	5.35362	0.00960021	0.358761	-1.93563	AW974812
583	202655_at	MANF	1.30024	7.97812	5.34977	0.00962133	0.358761	-1.93767	NM_006010	mesencephalic astrocyte-derived neurotrophic factor	7873
584	221750_at	HMGCS1	1.53174	7.37085	5.34551	0.00964482	0.358761	-1.93994	BG035985	3-hydroxy-3-methylglutaryl-CoA synthase 1 (soluble)	3157
585	204793_at	GPRASP1	-1.52621	4.04118	-5.34328	0.00965712	0.358761	-1.94112	NM_014710	G protein-coupled receptor associated sorting protein 1	9737
586	214393_at	RND2	2.74824	0.446857	5.34235	0.00966229	0.358761	-1.94162	AI884814	Rho family GTPase 2	8153
587	206465_at	ACSBG1	1.31071	-0.691464	5.33472	0.0097046	0.358761	-1.94569	BE856376	acyl-CoA synthetase bubblegum family member 1	23205
588	201189_s_at	ITPR3	1.361	6.41937	5.33462	0.00970511	0.358761	-1.94574	NM_002224	inositol 1,4,5-trisphosphate receptor, type 3	3710
589	203588_s_at	TFDP2	-1.13777	5.09358	-5.33355	0.00971107	0.358761	-1.94631	BG034328	transcription factor Dp-2 (E2F dimerization partner 2)	7029
590	220337_at	NGB	2.06137	0.564166	5.32944	0.00973399	0.358761	-1.94851	NM_021257	neuroglobin	58157
591	222161_at	NAALAD2	1.91248	0.00781432	5.32911	0.00973586	0.358761	-1.94868	AJ012370	N-acetylated alpha-linked acidic dipeptidase 2	10003
592	214646_at	HIST1H3A /// HIST1H3B /// HIST1H3C /// HIST1H3D /// HIST1H3E /// HIST1H3F /// HIST1H3G /// HIST1H3H /// HIST1H3I /// HIST1H3J	-2.89568	1.45858	-5.3268	0.00974873	0.358761	-1.94992	AL522145	histone cluster 1, H3a /// histone cluster 1, H3b /// histone cluster 1, H3c /// histone cluster 1, H3d /// histone cluster 1, H3e /// histone cluster 1, H3f /// histone cluster 1, H3g /// histone cluster 1, H3h /// histone cluster 1, H3i /// histone cluster 1, H3j	8350 /// 8351 /// 8352 /// 8353 /// 8354 /// 8355 /// 8356 /// 8357 /// 8358 /// 8968
593	216635_at		2.62394	0.96662	5.32465	0.00976079	0.358761	-1.95107	AL050043
594	219238_at	PIGV	-1.15381	6.14288	-5.31745	0.00980124	0.358761	-1.95492	NM_017837	phosphatidylinositol glycan anchor biosynthesis, class V	55650
595	201384_s_at	NBR1	-1.07564	8.52242	-5.31698	0.00980389	0.358761	-1.95517	NM_005899	neighbor of BRCA1 gene 1	4077
596	204255_s_at	VDR	-1.85706	4.51101	-5.316	0.00980939	0.358761	-1.9557	NM_000376	vitamin D (1,25- dihydroxyvitamin D3) receptor	7421
597	215010_s_at	BRSK2	-3.00202	0.695505	-5.31575	0.00981078	0.358761	-1.95583	AJ006701	BR serine/threonine kinase 2	9024
598	203438_at	STC2	-1.38287	7.81754	-5.31484	0.00981596	0.358761	-1.95632	AI435828	stanniocalcin 2	8614
599	213412_at	TJP3	2.46556	0.980651	5.31335	0.00982436	0.358761	-1.95712	NM_014428	tight junction protein 3	27134
600	219368_at	NAP1L2	-3.81441	-0.447155	-5.31314	0.00982552	0.358761	-1.95723	NM_021963	nucleosome assembly protein 1-like 2	4674
601	216767_at		2.88245	0.806566	5.31252	0.00982905	0.358761	-1.95756	AK025363
602	219833_s_at	EFHC1	-1.09697	6.05656	-5.31133	0.00983576	0.358761	-1.9582	NM_018100	EF-hand domain (C-terminal) containing 1	114327
603	208557_at	HOXA6	2.17366	1.2399	5.31008	0.00984281	0.358761	-1.95887	NM_024014	homeobox A6	3203
604	210527_x_at	TUBA3C /// TUBA3D	1.8622	5.81746	5.30871	0.00985058	0.358761	-1.95961	L11645	tubulin, alpha 3c /// tubulin, alpha 3d	7278 /// 113457
605	219773_at	NOX4	-1.75374	4.55836	-5.30564	0.009868	0.358761	-1.96126	NM_016931	NADPH oxidase 4	50507
606	215551_at	ESR1	2.83326	1.44638	5.29831	0.00990975	0.358761	-1.9652	AI073549	estrogen receptor 1	2099
607	217690_at	ENOSF1	3.08225	1.31076	5.28971	0.00995904	0.358761	-1.96983	BG281679	enolase superfamily member 1	55556
608	219886_at	CEP97	1.39499	2.61724	5.28963	0.00995948	0.358761	-1.96987	NM_024548	centrosomal protein 97kDa	79598
609	215053_at	SRCAP	-3.49168	0.512936	-5.28904	0.00996286	0.358761	-1.97019	AK023808	Snf2-related CREBBP activator protein	10847
610	206055_s_at	SNRPA1	1.25362	7.5748	5.28604	0.00998015	0.358761	-1.97181	NM_003090	small nuclear ribonucleoprotein polypeptide A'	6627
611	210714_at	R3HDM1	-1.14855	2.02584	-5.28172	0.0100051	0.358761	-1.97414	BC001217	R3H domain containing 1	23518
612	220396_at	SLC35E3	-2.54914	1.49292	-5.2789	0.0100214	0.358761	-1.97567	NM_018520	solute carrier family 35, member E3	55508
613	205141_at	ANG	-1.17363	4.68993	-5.27847	0.0100239	0.358761	-1.9759	NM_001145	angiogenin, ribonuclease, RNase A family, 5	283
614	218000_s_at	PHLDA1	2.18201	5.41606	5.27808	0.0100261	0.358761	-1.97611	NM_007350	pleckstrin homology-like domain, family A, member 1	22822
615	211668_s_at	PLAU	1.69315	7.47457	5.2711	0.0100667	0.358761	-1.97989	K03226	plasminogen activator, urokinase	5328
616	202068_s_at	LDLR	1.40827	8.54298	5.26966	0.0100751	0.358761	-1.98067	NM_000527	low density lipoprotein receptor	3949
617	212761_at	TCF7L2	-1.07506	8.61133	-5.26663	0.0100928	0.358761	-1.98231	AI703074	transcription factor 7-like 2 (T-cell specific, HMG-box)	6934
618	215024_at	CCZ1B	3.09375	1.12119	5.26386	0.010109	0.358761	-1.98381	AK000993	CCZ1 vacuolar protein trafficking and biogenesis associated homolog B (S. cerevisiae)	221960
619	219834_at	CARF	-1.06209	3.31778	-5.26056	0.0101284	0.358761	-1.98561	NM_024744	calcium responsive transcription factor	79800
620	209099_x_at	JAG1	-2.3522	6.9177	-5.25796	0.0101437	0.358761	-1.98702	U73936	jagged 1	182
621	213142_x_at	GSAP	-2.10315	2.72949	-5.2565	0.0101523	0.358761	-1.98781	AV700415	gamma-secretase activating protein	54103
622	220815_at	CTNNA3	2.93961	1.85501	5.25513	0.0101603	0.358761	-1.98856	NM_013266	catenin (cadherin-associated protein), alpha 3	29119
623	204162_at	NDC80	1.80061	4.63368	5.25124	0.0101833	0.358761	-1.99067	NM_006101	NDC80 kinetochore complex component	10403
624	203071_at	MIR6872 /// SEMA3B	-1.18117	4.95863	-5.24685	0.0102093	0.358761	-1.99306	NM_004636	microRNA 6872 /// sema domain, immunoglobulin domain (Ig), short basic domain, secreted, (semaphorin) 3B	7869 /// 102465526
625	205751_at	SH3GL2	-1.8887	0.632647	-5.24632	0.0102124	0.358761	-1.99335	NM_003026	SH3-domain GRB2-like 2	6456
626	222077_s_at	RACGAP1	1.59328	6.24787	5.24394	0.0102265	0.358761	-1.99465	AU153848	Rac GTPase activating protein 1	29127
627	204818_at	HSD17B2	-2.55679	3.53172	-5.23924	0.0102546	0.358761	-1.99722	NM_002153	hydroxysteroid (17-beta) dehydrogenase 2	3294
628	220780_at	PLA2G3	2.57318	1.43967	5.23383	0.0102868	0.358761	-2.00017	NM_015715	phospholipase A2, group III	50487
629	221393_at	TAAR3	2.39035	-0.705086	5.2332	0.0102906	0.358761	-2.00051	NM_014627	trace amine associated receptor 3 (gene/pseudogene)	9288
630	203786_s_at	TPD52L1	-1.05122	7.7439	-5.22695	0.0103282	0.358761	-2.00393	NM_003287	tumor protein D52-like 1	7164
631	209372_x_at	TUBB2A /// TUBB2B	1.44676	7.13142	5.22515	0.010339	0.358761	-2.00492	BF971587	tubulin, beta 2A class IIa /// tubulin, beta 2B class IIb	7280 /// 347733
632	206100_at	CPM	-1.16161	3.69639	-5.22412	0.0103452	0.358761	-2.00548	NM_001874	carboxypeptidase M	1368
633	207193_at	AGRP	1.62802	0.204581	5.2231	0.0103514	0.358761	-2.00604	NM_001138	agouti related protein homolog (mouse)	181
634	210699_at		-2.13189	1.10542	-5.21928	0.0103745	0.358761	-2.00814	AF116679
635	212325_at	LIMCH1	-1.17438	7.06902	-5.21676	0.0103897	0.358761	-2.00952	AK026815	LIM and calponin homology domains 1	22998
636	203409_at	DDB2	-1.18505	7.50155	-5.21577	0.0103957	0.358761	-2.01006	NM_000107	damage-specific DNA binding protein 2, 48kDa	1643
637	208103_s_at	ANP32E	1.24763	4.85667	5.21486	0.0104013	0.358761	-2.01056	NM_030920	acidic (leucine-rich) nuclear phosphoprotein 32 family, member E	81611
638	220658_s_at	ARNTL2	1.2891	3.96258	5.2133	0.0104108	0.358761	-2.01142	NM_020183	aryl hydrocarbon receptor nuclear translocator-like 2	56938
639	214435_x_at	RALA	1.22969	8.56402	5.21093	0.0104252	0.358761	-2.01272	NM_005402	v-ral simian leukemia viral oncogene homolog A (ras related)	5898
640	219978_s_at	NUSAP1	2.19109	4.461	5.21082	0.0104258	0.358761	-2.01278	NM_018454	nucleolar and spindle associated protein 1	51203
641	205414_s_at	ARHGAP44	-2.22112	0.433216	-5.2051	0.0104608	0.358761	-2.01593	NM_014859	Rho GTPase activating protein 44	9912
642	210951_x_at	RAB27A	1.32974	5.57585	5.20234	0.0104777	0.358761	-2.01744	AF125393	RAB27A, member RAS oncogene family	5873
643	202218_s_at	FADS2	1.34276	6.44391	5.20051	0.0104889	0.358761	-2.01845	NM_004265	fatty acid desaturase 2	9415
644	221233_s_at	FAM135A	3.51767	-1.17933	5.19378	0.0105303	0.358761	-2.02216	NM_020819	family with sequence similarity 135, member A	57579
645	218127_at	NFYB	-1.35023	7.08785	-5.19365	0.0105311	0.358761	-2.02223	BC005316	nuclear transcription factor Y, beta	4801
646	201692_at	SIGMAR1	1.44793	6.51877	5.19365	0.0105311	0.358761	-2.02223	NM_005866	sigma non-opioid intracellular receptor 1	10280
647	204460_s_at	RAD1	-1.03081	7.15746	-5.19214	0.0105404	0.358761	-2.02307	NM_002853	RAD1 homolog (S. pombe)	5810
648	203657_s_at	CTSF	-1.58893	5.75604	-5.1918	0.0105425	0.358761	-2.02326	NM_003793	cathepsin F	8722
649	211909_x_at	PTGER3	-1.79453	1.40079	-5.19042	0.0105511	0.358761	-2.02402	L32662	prostaglandin E receptor 3 (subtype EP3)	5733
650	221004_s_at	ITM2C	-1.10364	7.73298	-5.18634	0.0105764	0.358761	-2.02627	NM_030926	integral membrane protein 2C	81618
651	205206_at	KAL1	2.77195	2.25205	5.18267	0.0105991	0.358761	-2.0283	NM_000216	Kallmann syndrome 1 sequence	3730
652	209102_s_at	HBP1	-1.29299	7.82744	-5.17946	0.0106191	0.358761	-2.03008	AF019214	HMG-box transcription factor 1	26959
653	202539_s_at	HMGCR	1.0853	8.33526	5.16915	0.0106836	0.358761	-2.03579	NM_000859	3-hydroxy-3-methylglutaryl-CoA reductase	3156
654	210058_at	MAPK13	1.34364	2.66146	5.16831	0.0106889	0.358761	-2.03626	BC000433	mitogen-activated protein kinase 13	5603
655	218537_at	HCFC1R1	-1.31919	6.75198	-5.16643	0.0107008	0.358761	-2.03731	NM_017885	host cell factor C1 regulator 1 (XPO1 dependent)	54985
656	203755_at	BUB1B	1.99845	4.21465	5.16385	0.010717	0.358761	-2.03874	NM_001211	BUB1 mitotic checkpoint serine/threonine kinase B	701
657	214353_at		2.36922	1.05648	5.16127	0.0107333	0.358761	-2.04017	AW241864
658	201766_at	ELAC2	2.90219	1.34282	5.15648	0.0107637	0.358761	-2.04284	AF304370	elaC ribonuclease Z 2	60528
659	215997_s_at	CUL4B	-2.49645	7.18869	-5.15422	0.010778	0.358761	-2.04409	AV694732	cullin 4B	8450
660	206084_at	PTPRR	1.43096	2.22889	5.15264	0.010788	0.358761	-2.04497	NM_002849	protein tyrosine phosphatase, receptor type, R	5801
661	37022_at	PRELP	-1.56858	6.43689	-5.15161	0.0107946	0.358761	-2.04555	U41344	proline/arginine-rich end leucine-rich repeat protein	5549
662	213506_at	F2RL1	1.37633	6.5818	5.14975	0.0108065	0.358761	-2.04659	BE965369	coagulation factor II (thrombin) receptor-like 1	2150
663	204641_at	NEK2	2.18864	3.7755	5.14758	0.0108203	0.358761	-2.04779	NM_002497	NIMA-related kinase 2	4751
664	205051_s_at	KIT	-1.04944	5.32992	-5.13881	0.0108765	0.358761	-2.05269	NM_000222	v-kit Hardy-Zuckerman 4 feline sarcoma viral oncogene homolog	3815
665	203764_at	DLGAP5	2.34695	4.50465	5.13844	0.0108788	0.358761	-2.0529	NM_014750	discs, large (Drosophila) homolog-associated protein 5	9787
666	208191_x_at	PSG4	-1.03002	10.3319	-5.13479	0.0109023	0.358761	-2.05494	NM_002780	pregnancy specific beta-1-glycoprotein 4	5672
667	206759_at	FCER2	2.37542	0.679629	5.13273	0.0109156	0.358761	-2.05609	NM_002002	Fc fragment of IgE, low affinity II, receptor for (CD23)	2208
668	204141_at	TUBB2A	1.21235	10.2883	5.13063	0.0109292	0.358761	-2.05727	NM_001069	tubulin, beta 2A class IIa	7280
669	219746_at	DPF3	1.14208	3.97433	5.12738	0.0109503	0.358761	-2.05909	NM_012074	D4, zinc and double PHD fingers, family 3	8110
670	219961_s_at	KIZ	-1.55157	6.49114	-5.1252	0.0109644	0.358761	-2.06031	NM_018474	kizuna centrosomal protein	55857
671	204339_s_at	RGS4	2.33108	6.07372	5.125	0.0109657	0.358761	-2.06043	BC000737	regulator of G-protein signaling 4	5999
672	205874_at	ITPKA	3.81627	2.20016	5.12405	0.0109719	0.358761	-2.06096	NM_002220	inositol-trisphosphate 3-kinase A	3706
673	204199_at	RALGPS1	-2.55537	1.51261	-5.11823	0.0110098	0.358761	-2.06423	NM_014636	Ral GEF with PH domain and SH3 binding motif 1	9649
674	57715_at	CALHM2	-1.16171	6.86247	-5.11815	0.0110103	0.358761	-2.06427	W72694	calcium homeostasis modulator 2	51063
675	219945_at	DDX25	3.03258	0.258175	5.11728	0.011016	0.358761	-2.06476	NM_013264	DEAD (Asp-Glu-Ala-Asp) box helicase 25	29118
676	202540_s_at	HMGCR	1.10466	7.93494	5.11668	0.0110199	0.358761	-2.0651	NM_000859	3-hydroxy-3-methylglutaryl-CoA reductase	3156
677	207735_at	RNF125	-1.53732	0.964933	-5.11332	0.0110419	0.358761	-2.06699	NM_017831	ring finger protein 125, E3 ubiquitin protein ligase	54941
678	217459_at		3.39616	0.153459	5.11195	0.0110509	0.358761	-2.06776	AL137292
679	206354_at	SLCO1B3	1.4252	-0.857162	5.11087	0.011058	0.358761	-2.06837	NM_019844	solute carrier organic anion transporter family, member 1B3	28234
680	220012_at	ERO1LB	-1.94987	1.66529	-5.10934	0.0110681	0.358761	-2.06923	NM_019891	ERO1-like beta (S. cerevisiae)	56605
681	1053_at	RFC2	1.12433	5.17917	5.10564	0.0110924	0.358761	-2.07131	M87338	replication factor C (activator 1) 2, 40kDa	5982
682	207615_s_at	C16orf3	-2.06733	0.833798	-5.10458	0.0110994	0.358761	-2.07191	NM_001214	chromosome 16 open reading frame 3	750
683	206523_at	CYTH3	-1.19879	3.72405	-5.10425	0.0111015	0.358761	-2.0721	NM_004227	cytohesin 3	9265
684	208354_s_at	SLC12A3	1.88808	-0.160762	5.10406	0.0111028	0.358761	-2.0722	NM_000339	solute carrier family 12 (sodium/chloride transporter), member 3	6559
685	208892_s_at	DUSP6	1.27153	7.41093	5.10082	0.0111242	0.358761	-2.07403	BC003143	dual specificity phosphatase 6	1848
686	208491_s_at	PGM5	-3.41371	2.1005	-5.0957	0.0111581	0.358761	-2.07692	NM_021965	phosphoglucomutase 5	5239
687	205590_at	RASGRP1	-2.6763	5.65591	-5.09196	0.011183	0.358761	-2.07903	NM_005739	RAS guanyl releasing protein 1 (calcium and DAG-regulated)	10125
688	211062_s_at	CPZ /// GPR78	-2.54594	3.77919	-5.09026	0.0111943	0.358761	-2.08	BC006393	carboxypeptidase Z /// G protein-coupled receptor 78	8532 /// 27201
689	213338_at	TMEM158	1.97338	8.91259	5.08795	0.0112097	0.358761	-2.0813	BF062629	transmembrane protein 158 (gene/pseudogene)	25907
690	206904_at	MATN1	3.00844	1.31012	5.08569	0.0112248	0.358761	-2.08258	M55683	matrilin 1, cartilage matrix protein	4146
691	211071_s_at	MLLT11	1.23653	7.65146	5.07765	0.0112788	0.358761	-2.08714	BC006471	myeloid/lymphoid or mixed-lineage leukemia (trithorax homolog, Drosophila); translocated to, 11	10962
692	204475_at	MMP1	1.43874	10.6547	5.07713	0.0112823	0.358761	-2.08743	NM_002421	matrix metallopeptidase 1 (interstitial collagenase)	4312
693	201583_s_at	SEC23B	1.03721	7.22478	5.07608	0.0112894	0.358761	-2.08803	NM_006363	Sec23 homolog B (S. cerevisiae)	10483
694	203601_s_at	ZBTB17	-1.65717	2.11942	-5.07555	0.0112929	0.358761	-2.08833	AW574837	zinc finger and BTB domain containing 17	7709
695	209763_at	CHRDL1	-1.80716	5.39224	-5.07494	0.011297	0.358761	-2.08867	AL049176	chordin-like 1	91851
696	207329_at	MMP8	3.35217	0.451556	5.06876	0.0113389	0.358761	-2.09219	NM_002424	matrix metallopeptidase 8 (neutrophil collagenase)	4317
697	203366_at	POLG	1.16564	5.23161	5.06681	0.0113521	0.358761	-2.0933	NM_002693	polymerase (DNA directed), gamma	5428
698	212358_at	CLIP3	-1.35883	7.13308	-5.06473	0.0113662	0.358761	-2.09448	AL117468	CAP-GLY domain containing linker protein 3	25999
699	207590_s_at	CENPI	1.70479	2.78194	5.0608	0.011393	0.358761	-2.09672	NM_006733	centromere protein I	2491
700	216977_x_at	SNRPA1	1.20765	6.47125	5.0603	0.0113963	0.358761	-2.097	AJ130972	small nuclear ribonucleoprotein polypeptide A'	6627
701	202920_at	ANK2	1.35396	4.90781	5.05899	0.0114053	0.358761	-2.09774	NM_001148	ankyrin 2, neuronal	287
702	209829_at	FAM65B	-2.96403	3.8431	-5.05892	0.0114058	0.358761	-2.09779	AB002384	family with sequence similarity 65, member B	9750
703	207486_x_at	CHN2	-1.04455	1.28194	-5.05843	0.0114091	0.358761	-2.09806	NM_004067	chimerin 2	1124
704	204615_x_at	IDI1	1.106	9.34154	5.05483	0.0114337	0.358761	-2.10012	NM_004508	isopentenyl-diphosphate delta isomerase 1	3422
705	204338_s_at	RGS4	2.62175	5.96341	5.0491	0.0114731	0.358761	-2.10339	AL514445	regulator of G-protein signaling 4	5999
706	211653_x_at	AKR1C2 /// LOC101930400	1.27683	6.48877	5.04619	0.0114931	0.358761	-2.10505	M33376	aldo-keto reductase family 1, member C2 /// aldo-keto reductase family 1 member C2-like	1646 /// 101930400
707	201790_s_at	DHCR7	1.33307	6.98713	5.04585	0.0114954	0.358761	-2.10524	AW150953	7-dehydrocholesterol reductase	1717
708	201127_s_at	ACLY	1.05083	7.40996	5.04359	0.0115111	0.358761	-2.10654	NM_001096	ATP citrate lyase	47
709	202912_at	ADM	-1.11423	10.7228	-5.03963	0.0115384	0.358761	-2.1088	NM_001124	adrenomedullin	133
710	220952_s_at	PLEKHA5	-1.09016	7.27932	-5.03872	0.0115448	0.358761	-2.10933	NM_019012	pleckstrin homology domain containing, family A member 5	54477
711	45633_at	GINS3	1.34708	3.79079	5.03853	0.0115461	0.358761	-2.10943	AI421812	GINS complex subunit 3 (Psf3 homolog)	64785
712	218471_s_at	BBS1	-1.06325	6.03349	-5.03566	0.011566	0.358761	-2.11108	NM_024649	Bardet-Biedl syndrome 1	582
713	213068_at	DPT	-1.01415	6.21109	-5.03534	0.0115682	0.358761	-2.11126	AI146848	dermatopontin	1805
714	213241_at	PLXNC1	-1.86689	3.37405	-5.03476	0.0115723	0.358761	-2.1116	AF035307	plexin C1	10154
715	218726_at	HJURP	2.29774	4.12837	5.0312	0.0115971	0.358761	-2.11364	NM_018410	Holliday junction recognition protein	55355
716	206557_at	ZNF702P	-1.10869	3.31472	-5.03113	0.0115975	0.358761	-2.11367	NM_024924	zinc finger protein 702, pseudogene	79986
717	215916_at	CHRNE	-1.95133	1.9636	-5.03092	0.011599	0.358761	-2.1138	AL157418	cholinergic receptor, nicotinic, epsilon (muscle)	1145
718	212274_at	LPIN1	1.66474	6.87879	5.02252	0.0116577	0.358761	-2.11862	AV705559	lipin 1	23175
719	212406_s_at	PCMTD2	-1.1688	6.89287	-5.0197	0.0116775	0.358761	-2.12024	AB028973	protein-L-isoaspartate (D-aspartate) O-methyltransferase domain containing 2	55251
720	205214_at	STK17B	1.38282	5.17323	5.0191	0.0116818	0.358761	-2.12059	NM_004226	serine/threonine kinase 17b	9262
721	206746_at	BFSP1	-1.02473	4.11801	-5.01665	0.0116991	0.358761	-2.122	NM_001195	beaded filament structural protein 1, filensin	631
722	222314_x_at	EGOT	-2.38285	0.401673	-5.01607	0.0117031	0.358761	-2.12233	AW970881	eosinophil granule ontogeny transcript (non-protein coding)	100126791
723	204055_s_at	CTAGE5	2.78288	-0.570238	5.01505	0.0117104	0.358761	-2.12292	NM_005930	CTAGE family, member 5	4253
724	210139_s_at	PMP22	-1.16669	9.6067	-5.01352	0.0117211	0.358761	-2.1238	L03203	peripheral myelin protein 22	5376
725	218725_at	SLC25A22	1.02863	4.78143	5.00934	0.0117508	0.358761	-2.12621	NM_024698	solute carrier family 25 (mitochondrial carrier: glutamate), member 22	79751
726	204585_s_at	L1CAM	2.71244	1.80709	5.00675	0.0117691	0.358761	-2.1277	AI653981	L1 cell adhesion molecule	3897
727	201982_s_at	PAPPA	-1.19403	5.36001	-5.00521	0.0117801	0.358761	-2.12859	NM_002581	pregnancy-associated plasma protein A, pappalysin 1	5069
728	219811_at	DGCR8 /// MIR1306	3.00429	2.45163	5.00416	0.0117875	0.358761	-2.1292	NM_022720	DGCR8 microprocessor complex subunit /// microRNA 1306	54487 /// 100302197
729	204439_at	IFI44L	-1.89232	2.54129	-5.00406	0.0117882	0.358761	-2.12925	NM_006820	interferon-induced protein 44-like	10964
730	218900_at	CNNM4	-1.74863	2.42835	-5.00167	0.0118053	0.358761	-2.13063	NM_020184	cyclin M4	26504
731	215271_at	TNN	-1.66033	1.27582	-4.9996	0.0118201	0.358761	-2.13183	BF432086	tenascin N	63923
732	216701_at	C1orf68	-2.3235	0.907748	-4.99434	0.0118577	0.358761	-2.13487	AF005081	chromosome 1 open reading frame 68	100129271
733	91826_at	EPS8L1	1.68312	2.72267	4.99421	0.0118587	0.358761	-2.13495	AI219073	EPS8-like 1	54869
734	209191_at	TUBB6	1.2103	10.3776	4.99292	0.0118679	0.358761	-2.1357	BC002654	tubulin, beta 6 class V	84617
735	203320_at	SH2B3	1.0199	7.52302	4.98975	0.0118907	0.358761	-2.13753	NM_005475	SH2B adaptor protein 3	10019
736	211478_s_at	DPP4	-1.05008	6.97102	-4.9892	0.0118946	0.358761	-2.13785	M74777	dipeptidyl-peptidase 4	1803
737	201291_s_at	TOP2A	2.54751	4.66252	4.98843	0.0119002	0.358761	-2.1383	AU159942	topoisomerase (DNA) II alpha 170kDa	7153
738	215196_at		1.90982	0.7124	4.98723	0.0119088	0.358761	-2.13899	AU158566
739	204589_at	NUAK1	-1.51776	7.42973	-4.98677	0.0119122	0.358761	-2.13926	NM_014840	NUAK family, SNF1-like kinase, 1	9891
740	215733_x_at	CTAG2	-1.27738	-0.482576	-4.98605	0.0119174	0.358761	-2.13968	AJ012833	cancer/testis antigen 2	30848
741	214804_at	CENPI	2.22991	3.25853	4.98229	0.0119446	0.359095	-2.14186	BF793446	centromere protein I	2491
742	207648_at	DRP2	1.61755	2.19989	4.97432	0.0120024	0.360235	-2.14649	NM_001939	dystrophin related protein 2	1821
743	212651_at	RHOBTB1	-1.63642	6.19935	-4.97188	0.0120202	0.360235	-2.14791	AB018283	Rho-related BTB domain containing 1	9886
744	213071_at	DPT	-1.33271	5.15438	-4.97033	0.0120315	0.360235	-2.14881	AL049798	dermatopontin	1805
745	219434_at	TREM1	2.12756	0.422571	4.96601	0.0120632	0.360235	-2.15133	NM_018643	triggering receptor expressed on myeloid cells 1	54210
746	217997_at	PHLDA1	1.98133	6.19701	4.96481	0.0120719	0.360235	-2.15202	NM_007350	pleckstrin homology-like domain, family A, member 1	22822
747	215289_at	ZNF749	-1.31213	2.14565	-4.96329	0.0120831	0.360235	-2.15291	BE892698	zinc finger protein 749	388567
748	217061_s_at	ETV1	1.0889	4.25628	4.96117	0.0120987	0.360235	-2.15415	AC004857	ets variant 1	2115
749	204467_s_at	SNCA	1.37865	1.02632	4.95781	0.0121234	0.360235	-2.15611	NM_000345	synuclein, alpha (non A4 component of amyloid precursor)	6622
750	200649_at	NUCB1	-0.991115	7.15633	-4.95579	0.0121383	0.360235	-2.15728	BC002356	nucleobindin 1	4924
751	211055_s_at	INVS	-1.99909	-0.467766	-4.95486	0.0121452	0.360235	-2.15783	BC006370	inversin	27130
752	221022_s_at	PMFBP1	-1.82749	0.187844	-4.95202	0.0121663	0.360235	-2.15949	NM_031293	polyamine modulated factor 1 binding protein 1	83449
753	210505_at	ADH7	-3.01135	1.36911	-4.94822	0.0121944	0.360235	-2.16171	U07821	alcohol dehydrogenase 7 (class IV), mu or sigma polypeptide	131
754	203637_s_at	MID1	-1.2899	7.02246	-4.94116	0.012247	0.360235	-2.16585	NM_000381	midline 1	4281
755	204244_s_at	DBF4	1.16829	5.16811	4.94092	0.0122489	0.360235	-2.16599	NM_006716	DBF4 zinc finger	10926
756	202533_s_at	DHFR	1.16013	4.32706	4.93878	0.0122648	0.360235	-2.16724	NM_000791	dihydrofolate reductase	1719
757	209769_s_at	SEPT5-GP1BB	2.44616	1.11292	4.93708	0.0122776	0.360235	-2.16824	L20860	SEPT5-GP1BB readthrough	100526833
758	208588_at	TPT1P8	-2.48889	1.69585	-4.93672	0.0122803	0.360235	-2.16845	NM_021631	tumor protein, translationally-controlled 1 pseudogene 8	59347
759	201577_at	NME1	1.14471	9.65288	4.936	0.0122857	0.360235	-2.16887	NM_000269	NME/NM23 nucleoside diphosphate kinase 1	4830
760	209839_at	DNM3	-3.31571	0.0803983	-4.93046	0.0123274	0.360235	-2.17213	AL136712	dynamin 3	26052
761	218349_s_at	ZWILCH	1.33368	5.66826	4.93026	0.0123289	0.360235	-2.17225	AA824298	zwilch kinetochore protein	55055
762	203398_s_at	GALNT3	2.50387	0.0625954	4.92157	0.0123945	0.360235	-2.17735	NM_004482	polypeptide N-acetylgalactosaminyltransferase 3	2591
763	205258_at	INHBB	-1.06585	7.34565	-4.91951	0.0124102	0.360235	-2.17857	NM_002193	inhibin, beta B	3625
764	206331_at	CALCRL	1.16581	1.85109	4.91026	0.0124808	0.360235	-2.18403	NM_005795	calcitonin receptor-like	10203
765	206848_at	COX20	1.12493	2.86147	4.90998	0.0124829	0.360235	-2.18419	NM_006896	COX20 cytochrome C oxidase assembly factor	116228
766	209891_at	SPC25	4.12883	2.94801	4.90859	0.0124935	0.360235	-2.18501	AF225416	SPC25, NDC80 kinetochore complex component	57405
767	209354_at	TNFRSF14	-1.03994	3.9972	-4.90822	0.0124964	0.360235	-2.18523	BC002794	tumor necrosis factor receptor superfamily, member 14	8764
768	201341_at	ENC1	1.05556	7.81906	4.9052	0.0125196	0.360235	-2.18702	NM_003633	ectodermal-neural cortex 1 (with BTB domain)	8507
769	211070_x_at	DBI	1.11528	9.85083	4.90409	0.0125281	0.360235	-2.18767	BC006466	diazepam binding inhibitor (GABA receptor modulator, acyl-CoA binding protein)	1622
770	217204_at	MTRF1L	-3.52757	-0.206944	-4.90194	0.0125446	0.360235	-2.18894	AL049992	mitochondrial translational release factor 1-like	54516
771	212707_s_at	LOC102725198 /// RASA4 /// RASA4B /// RASA4CP	-1.23792	3.6484	-4.90157	0.0125475	0.360235	-2.18917	AI738591	ras GTPase-activating protein 4-like /// RAS p21 protein activator 4 /// RAS p21 protein activator 4B /// RAS p21 protein activator 4C, pseudogene	10156 /// 401331 /// 100271927 /// 102725198
772	201637_s_at	FXR1	-0.97125	9.40907	-4.90024	0.0125577	0.360235	-2.18995	NM_005087	fragile X mental retardation, autosomal homolog 1	8087
773	218914_at	RRNAD1	-1.25664	3.81732	-4.89994	0.01256	0.360235	-2.19013	NM_015997	ribosomal RNA adenine dimethylase domain containing 1	51093
774	208018_s_at	HCK	2.46835	0.721113	4.89825	0.0125731	0.360235	-2.19113	NM_002110	HCK proto-oncogene, Src family tyrosine kinase	3055
775	206415_at	TLL1	-3.1192	-0.304129	-4.89809	0.0125743	0.360235	-2.19122	AI769310	tolloid-like 1	7092
776	219105_x_at	ORC6	1.56806	5.31885	4.89695	0.0125832	0.360235	-2.1919	NM_014321	origin recognition complex, subunit 6	23594
777	210845_s_at	PLAUR	1.26582	7.18443	4.8968	0.0125843	0.360235	-2.19199	U08839	plasminogen activator, urokinase receptor	5329
778	219905_at	ERMAP	-1.20441	5.32334	-4.89554	0.012594	0.360235	-2.19273	NM_018538	erythroblast membrane-associated protein (Scianna blood group)	114625
779	214840_at	TOM1L2	-2.13737	1.97093	-4.89516	0.012597	0.360235	-2.19296	AF038192	target of myb1-like 2 (chicken)	146691
780	207891_s_at	HAUS7 /// TREX2	2.0046	3.62285	4.89144	0.0126258	0.360596	-2.19516	NM_017518	HAUS augmin-like complex, subunit 7 /// three prime repair exonuclease 2	11219 /// 55559
781	203741_s_at	ADCY7	1.30001	5.3032	4.88654	0.012664	0.36096	-2.19807	NM_001114	adenylate cyclase 7	113
782	203836_s_at	MAP3K5	1.33751	5.66558	4.88046	0.0127115	0.36096	-2.20169	D84476	mitogen-activated protein kinase kinase kinase 5	4217
783	212259_s_at	PBXIP1	-1.33018	5.39651	-4.87926	0.0127209	0.36096	-2.2024	BF344265	pre-B-cell leukemia homeobox interacting protein 1	57326
784	204045_at	TCEAL1	-1.36542	7.93173	-4.86891	0.0128024	0.36096	-2.20857	NM_004780	transcription elongation factor A (SII)-like 1	9338
785	205899_at	CCNA1	4.92646	0.391081	4.86841	0.0128063	0.36096	-2.20886	NM_003914	cyclin A1	8900
786	210064_s_at	UPK1B	-1.82584	2.59231	-4.86808	0.0128089	0.36096	-2.20906	NM_006952	uroplakin 1B	7348
787	203139_at	DAPK1	-1.44867	5.2119	-4.86713	0.0128164	0.36096	-2.20963	NM_004938	death-associated protein kinase 1	1612
788	211080_s_at	NEK2	1.63563	3.08802	4.86661	0.0128205	0.36096	-2.20994	Z25425	NIMA-related kinase 2	4751
789	202843_at	DNAJB9	1.03011	5.40344	4.86347	0.0128454	0.36096	-2.21181	NM_012328	DnaJ (Hsp40) homolog, subfamily B, member 9	4189
790	207978_s_at	NR4A3	1.92653	1.45752	4.86066	0.0128678	0.36096	-2.21349	NM_006981	nuclear receptor subfamily 4, group A, member 3	8013
791	204720_s_at	DNAJC6	-1.07529	6.44806	-4.85822	0.0128872	0.36096	-2.21495	AV729634	DnaJ (Hsp40) homolog, subfamily C, member 6	9829
792	220537_at	ASB12 /// MTMR8	2.49347	0.0477046	4.85799	0.0128891	0.36096	-2.21509	NM_017677	ankyrin repeat and SOCS box containing 12 /// myotubularin related protein 8	55613 /// 142689
793	203037_s_at	MTSS1	2.79156	3.42856	4.85369	0.0129233	0.36096	-2.21766	NM_014751	metastasis suppressor 1	9788
794	214164_x_at	CA12	1.1897	5.60157	4.85357	0.0129243	0.36096	-2.21773	BF752277	carbonic anhydrase XII	771
795	210275_s_at	ZFAND5	-1.06666	9.71547	-4.85333	0.0129263	0.36096	-2.21788	AF062347	zinc finger, AN1-type domain 5	7763
796	204541_at	SEC14L2	1.14241	3.87821	4.85161	0.01294	0.36096	-2.21891	NM_012429	SEC14-like 2 (S. cerevisiae)	23541
797	221357_at	CHRM4	2.30382	1.7042	4.85021	0.0129513	0.36096	-2.21975	NM_000741	cholinergic receptor, muscarinic 4	1132
798	215105_at	N4BP2L2-IT2	1.23602	1.31154	4.8475	0.012973	0.36096	-2.22137	U50531	N4BPL2 intronic transcript 2 (non-protein coding)	116828
799	221110_x_at	PDE11A	-2.43127	0.989933	-4.84581	0.0129866	0.36096	-2.22238	NM_016953	phosphodiesterase 11A	50940
800	207461_at		-1.63226	-0.484023	-4.84558	0.0129885	0.36096	-2.22252	NM_001272
801	205698_s_at	MAP2K6	-2.50917	4.70061	-4.84366	0.0130039	0.36096	-2.22367	U39657	mitogen-activated protein kinase kinase 6	5608
802	221671_x_at	IGK /// IGKC	2.27455	1.52359	4.84296	0.0130096	0.36096	-2.22409	M63438	immunoglobulin kappa locus /// immunoglobulin kappa constant	3514 /// 50802
803	220666_at		-2.46931	-0.232018	-4.8421	0.0130165	0.36096	-2.2246	NM_018611
804	202735_at	EBP	1.58998	6.98931	4.83934	0.0130388	0.36096	-2.22627	NM_006579	emopamil binding protein (sterol isomerase)	10682
805	202016_at	MEST	-1.01675	8.45876	-4.83703	0.0130575	0.36096	-2.22765	NM_002402	mesoderm specific transcript	4232
806	215722_s_at	SNRPA1	1.23454	6.04833	4.83675	0.0130598	0.36096	-2.22782	AJ130971	small nuclear ribonucleoprotein polypeptide A'	6627
807	206033_s_at	DSC3	3.24221	-0.103505	4.83141	0.0131031	0.361151	-2.23103	NM_001941	desmocollin 3	1825
808	203543_s_at	KLF9	-1.25025	4.76023	-4.82894	0.0131233	0.361151	-2.23252	NM_001206	Kruppel-like factor 9	687
809	211192_s_at	CD84	-2.102	0.925193	-4.82814	0.0131298	0.361151	-2.233	AF054818	CD84 molecule	8832
810	220091_at	SLC2A6	1.76872	4.66567	4.82505	0.0131551	0.361151	-2.23486	NM_017585	solute carrier family 2 (facilitated glucose transporter), member 6	11182
811	202910_s_at	CD97	0.974411	6.44462	4.82502	0.0131553	0.361151	-2.23488	NM_001784	CD97 molecule	976
812	202951_at	STK38	-1.12855	8.0471	-4.82387	0.0131647	0.361151	-2.23557	BE048506	serine/threonine kinase 38	11329
813	221412_at	VN1R1	-1.59879	1.1391	-4.82165	0.0131829	0.361151	-2.23692	NM_020633	vomeronasal 1 receptor 1	57191
814	213247_at	SVEP1	-1.57571	5.7626	-4.81804	0.0132125	0.361151	-2.23909	AA716107	sushi, von Willebrand factor type A, EGF and pentraxin domain containing 1	79987
815	214555_at	SSTR5	3.5491	0.285059	4.81803	0.0132126	0.361151	-2.2391	NM_001053	somatostatin receptor 5	6755
816	204941_s_at	ALDH3B2	1.94426	-0.675529	4.81402	0.0132457	0.361418	-2.24152	AA071510	aldehyde dehydrogenase 3 family, member B2	222
817	221052_at	TDRKH	3.49429	0.698674	4.81061	0.0132738	0.361418	-2.24358	NM_006862	tudor and KH domain containing	11022
818	214217_at	GRM5	-3.1354	-0.149789	-4.80975	0.013281	0.361418	-2.2441	D60132	glutamate receptor, metabotropic 5	2915
819	205393_s_at	CHEK1	1.56772	4.99172	4.80722	0.0133019	0.361418	-2.24563	NM_001274	checkpoint kinase 1	1111
820	205764_at	CSNK1A1	2.12666	0.193691	4.80703	0.0133035	0.361418	-2.24575	NM_002932	casein kinase 1, alpha 1	1452
821	214802_at	EXOC7	1.82746	1.18529	4.7933	0.013418	0.363713	-2.25407	AK022397	exocyst complex component 7	23265
822	211265_at	PTGER3	2.57534	-0.285648	4.79299	0.0134207	0.363713	-2.25426	U13216	prostaglandin E receptor 3 (subtype EP3)	5733
823	214428_x_at	C4A /// C4B /// C4B_2	-1.26243	2.46727	-4.78869	0.0134569	0.36376	-2.25688	K02403	complement component 4A (Rodgers blood group) /// complement component 4B (Chido blood group) /// complement component 4B (Chido blood group), copy 2	720 /// 721 /// 100293534
824	207264_at	KDELR3	1.08156	5.46597	4.78828	0.0134603	0.36376	-2.25712	NM_016657	KDEL (Lys-Asp-Glu-Leu) endoplasmic reticulum protein retention receptor 3	11015
825	215146_s_at	TTC28	-0.999604	6.32059	-4.78481	0.0134895	0.36376	-2.25923	AB028966	tetratricopeptide repeat domain 28	23331
826	207609_s_at	CYP1A2	3.01921	1.23451	4.78404	0.0134961	0.36376	-2.2597	NM_000761	cytochrome P450, family 1, subfamily A, polypeptide 2	1544
827	202449_s_at	RXRA	-0.999666	7.4652	-4.7831	0.013504	0.36376	-2.26028	NM_002957	retinoid X receptor, alpha	6256
828	214848_at	YWHAZ	1.12975	4.79314	4.77597	0.0135644	0.364945	-2.26462	U79277	tyrosine 3-monooxygenase/tryptophan 5-monooxygenase activation protein, zeta	7534
829	201474_s_at	ITGA3	1.3355	5.49891	4.77343	0.013586	0.364983	-2.26617	NM_002204	integrin, alpha 3 (antigen CD49C, alpha 3 subunit of VLA-3 receptor)	3675
830	201645_at	TNC	1.11946	9.28404	4.77044	0.0136116	0.364983	-2.268	NM_002160	tenascin C	3371
831	212677_s_at	CEP68	-1.37045	4.86341	-4.77004	0.013615	0.364983	-2.26824	BG530481	centrosomal protein 68kDa	23177
832	204597_x_at	STC1	3.17487	5.06401	4.75871	0.0137122	0.365521	-2.27516	NM_003155	stanniocalcin 1	6781
833	201981_at	PAPPA	-1.57492	5.44299	-4.75783	0.0137199	0.365521	-2.27571	AA148534	pregnancy-associated plasma protein A, pappalysin 1	5069
834	210785_s_at	THEMIS2	1.69414	3.70803	4.75673	0.0137294	0.365521	-2.27638	AB035482	thymocyte selection associated family member 2	9473
835	210216_x_at	RAD1	-1.02352	7.47034	-4.75204	0.0137699	0.365521	-2.27925	AF084513	RAD1 homolog (S. pombe)	5810
836	210568_s_at	RECQL	0.978799	6.98208	4.7514	0.0137755	0.365521	-2.27965	BC001052	RecQ helicase-like	5965
837	203823_at	RGS3	0.966343	7.35995	4.75088	0.0137799	0.365521	-2.27996	NM_021106	regulator of G-protein signaling 3	5998
838	217271_at	GS1-124K5.9	2.15922	1.48175	4.75044	0.0137838	0.365521	-2.28024	AF011499
839	202893_at	UNC13B	1.02067	4.91587	4.74872	0.0137988	0.365521	-2.28129	NM_006377	unc-13 homolog B (C. elegans)	10497
840	210822_at	LRRC23 /// RPL13P5	1.05381	4.06212	4.74704	0.0138134	0.365521	-2.28233	U72513	leucine rich repeat containing 23 /// ribosomal protein L13 pseudogene 5	10233 /// 283345
841	204296_at	SLC4A5	2.93363	1.88681	4.74675	0.0138158	0.365521	-2.2825	NM_021196	solute carrier family 4 (sodium bicarbonate cotransporter), member 5	57835
842	212918_at	RECQL	0.975777	8.10444	4.7464	0.0138189	0.365521	-2.28272	AI962943	RecQ helicase-like	5965
843	200747_s_at	NUMA1	-0.988843	6.14115	-4.73721	0.0138992	0.365521	-2.28837	NM_006185	nuclear mitotic apparatus protein 1	4926
844	207440_at	SLC35A2	1.0666	4.05179	4.73696	0.0139014	0.365521	-2.28852	NM_005660	solute carrier family 35 (UDP-galactose transporter), member A2	7355
845	218129_s_at	NFYB	-1.27345	6.91122	-4.72887	0.0139726	0.365521	-2.2935	BC005316	nuclear transcription factor Y, beta	4801
846	49306_at	RASSF4	-2.0031	1.25385	-4.72821	0.0139785	0.365521	-2.29392	AI890191	Ras association (RalGDS/AF-6) domain family member 4	83937
847	218627_at	DRAM1	-0.968703	9.87727	-4.72254	0.0140287	0.365521	-2.29742	NM_018370	DNA-damage regulated autophagy modulator 1	55332
848	213008_at	FANCI	1.1586	3.65542	4.71762	0.0140724	0.365521	-2.30046	BG403615	Fanconi anemia, complementation group I	55215
849	207258_at	DSCR4	3.27806	1.33818	4.7174	0.0140744	0.365521	-2.30059	NM_005867	Down syndrome critical region gene 4	10281
850	220484_at	MCOLN3	1.26888	0.0551414	4.71728	0.0140755	0.365521	-2.30067	NM_018298	mucolipin 3	55283
851	218517_at	JADE1	-1.50592	5.89781	-4.71255	0.0141176	0.365521	-2.30359	NM_024900	jade family PHD finger 1	79960
852	204729_s_at	STX1A	1.33164	4.13163	4.71213	0.0141214	0.365521	-2.30385	NM_004603	syntaxin 1A (brain)	6804
853	221382_at	OR2N1P /// OR2N1P	2.87785	1.74301	4.71087	0.0141327	0.365521	-2.30463	NM_012348	olfactory receptor, family 2, subfamily N, member 1 pseudogene ///
854	201041_s_at	DUSP1	-1.00612	9.55517	-4.70799	0.0141585	0.365521	-2.30642	NM_004417	dual specificity phosphatase 1	1843
855	207441_at	SMR3B	3.46605	-0.274488	4.70717	0.0141659	0.365521	-2.30693	NM_006685	submaxillary gland androgen regulated protein 3B	10879
856	218603_at	HECA	-1.20897	7.33774	-4.70658	0.0141711	0.365521	-2.30729	NM_016217	headcase homolog (Drosophila)	51696
857	209279_s_at	NSDHL	1.03569	6.81211	4.70377	0.0141965	0.365521	-2.30903	BC000245	NAD(P) dependent steroid dehydrogenase-like	50814
858	213208_at	GLTSCR1L	-1.07423	5.2629	-4.70088	0.0142225	0.365521	-2.31083	AI801951	GLTSCR1-like	23506
859	213597_s_at	CTDSPL	-1.796	2.70331	-4.70068	0.0142244	0.365521	-2.31095	BF002474	CTD (carboxy-terminal domain, RNA polymerase II, polypeptide A) small phosphatase-like	10217
860	213854_at	SYNGR1	-0.970772	4.3818	-4.69812	0.0142475	0.365521	-2.31254	AJ002303	synaptogyrin 1	9145
861	221564_at	PRMT2	-0.971793	7.04892	-4.69648	0.0142623	0.365521	-2.31356	AL570294	protein arginine methyltransferase 2	3275
862	211274_at	TBX1	-1.5075	0.49413	-4.69409	0.014284	0.365521	-2.31505	AF012130	T-box 1	6899
863	220026_at	CLCA4	2.46196	0.48182	4.69358	0.0142887	0.365521	-2.31537	NM_012128	chloride channel accessory 4	22802
864	216325_x_at	RTEL1 /// RTEL1-TNFRSF6B	2.46222	1.13618	4.69258	0.0142978	0.365521	-2.31599	AF217796	regulator of telomere elongation helicase 1 /// RTEL1-TNFRSF6B readthrough (NMD candidate)	51750 /// 100533107
865	222270_at	SMEK2	1.36599	2.70093	4.691	0.0143121	0.365521	-2.31697	BG540048	SMEK homolog 2, suppressor of mek1 (Dictyostelium)	57223
866	208881_x_at	IDI1	1.059	9.61599	4.68554	0.0143619	0.365521	-2.32037	BC005247	isopentenyl-diphosphate delta isomerase 1	3422
867	203775_at	SLC25A13	0.939792	4.85309	4.68497	0.0143671	0.365521	-2.32073	NM_014251	solute carrier family 25 (aspartate/glutamate carrier), member 13	10165
868	209199_s_at	MEF2C	0.9398	4.52604	4.68461	0.0143704	0.365521	-2.32095	L08895	myocyte enhancer factor 2C	4208
869	215816_at	GUSBP11	1.94195	1.07074	4.68329	0.0143825	0.365521	-2.32178	L02326	glucuronidase, beta pseudogene 11	91316
870	218131_s_at	GATAD2A	0.943795	6.51344	4.68135	0.0144003	0.365521	-2.32299	AK024670	GATA zinc finger domain containing 2A	54815
871	203407_at	PPL	-1.47301	5.01714	-4.67586	0.0144508	0.365521	-2.32641	NM_002705	periplakin	5493
872	210337_s_at	ACLY	1.0077	8.41469	4.67507	0.014458	0.365521	-2.32691	U18197	ATP citrate lyase	47
873	203952_at	ATF6	1.40543	5.4317	4.67503	0.0144584	0.365521	-2.32693	NM_007348	activating transcription factor 6	22926
874	208394_x_at	ESM1	1.64373	4.29211	4.67401	0.0144678	0.365521	-2.32757	NM_007036	endothelial cell-specific molecule 1	11082
875	45714_at	HCFC1R1	-1.12722	7.06652	-4.6724	0.0144826	0.365521	-2.32857	AA436930	host cell factor C1 regulator 1 (XPO1 dependent)	54985
876	204897_at	PTGER4	1.1422	4.16872	4.66999	0.0145049	0.365521	-2.33008	AA897516	prostaglandin E receptor 4 (subtype EP4)	5734
877	217625_x_at	LINC00963	-1.18456	3.74407	-4.66973	0.0145073	0.365521	-2.33024	AA102667	long intergenic non-protein coding RNA 963	100506190
878	207463_x_at	PRSS3	1.30311	7.32485	4.66676	0.0145349	0.365521	-2.33211	NM_002771	protease, serine, 3	5646
879	212257_s_at	SMARCA2	-1.01976	5.59012	-4.66283	0.0145714	0.365521	-2.33456	AW131754	SWI/SNF related, matrix associated, actin dependent regulator of chromatin, subfamily a, member 2	6595
880	215925_s_at	CD72	-1.63129	0.921682	-4.66146	0.0145842	0.365521	-2.33543	AF283777	CD72 molecule	971
881	217087_at	C1orf68	1.95684	1.55069	4.66138	0.0145849	0.365521	-2.33547	AF005081	chromosome 1 open reading frame 68	100129271
882	220291_at	GDPD2	1.28806	1.08261	4.66092	0.0145892	0.365521	-2.33576	NM_017711	glycerophosphodiester phosphodiesterase domain containing 2	54857
883	220508_at	CCT8L2	2.392	0.0183159	4.66025	0.0145955	0.365521	-2.33618	NM_014406	chaperonin containing TCP1, subunit 8 (theta)-like 2	150160
884	208961_s_at	KLF6	1.32683	7.79004	4.66	0.0145978	0.365521	-2.33634	AB017493	Kruppel-like factor 6	1316
885	213085_s_at	WWC1	3.22763	1.30651	4.65968	0.0146008	0.365521	-2.33654	AB020676	WW and C2 domain containing 1	23286
886	216840_s_at	LAMA2	-1.56986	6.75535	-4.65929	0.0146044	0.365521	-2.33678	AK026829	laminin, alpha 2	3908
887	215112_x_at	MCF2L2	-2.19663	-0.124536	-4.6493	0.0146981	0.365521	-2.34306	AB020668	MCF.2 cell line derived transforming sequence-like 2	23101
888	215093_at	NSDHL	1.1037	6.67632	4.64919	0.0146991	0.365521	-2.34312	U82671	NAD(P) dependent steroid dehydrogenase-like	50814
889	219395_at	ESRP2 /// MIR6773	-1.35835	2.47073	-4.64376	0.0147504	0.365521	-2.34655	NM_024939	epithelial splicing regulatory protein 2 /// microRNA 6773	80004 /// 102466194
890	215017_s_at	FNBP1L	-0.963109	6.40043	-4.64358	0.014752	0.365521	-2.34666	AW270932	formin binding protein 1-like	54874
891	208977_x_at	TUBB4B	1.25422	10.1667	4.64267	0.0147607	0.365521	-2.34723	BC004188	tubulin, beta 4B class IVb	10383
892	38892_at	GLTSCR1L	-1.2939	5.3263	-4.6364	0.0148202	0.365521	-2.35118	D87077	GLTSCR1-like	23506
893	214734_at	EXPH5	-1.75519	4.31357	-4.63637	0.0148205	0.365521	-2.3512	AB014524	exophilin 5	23086
894	203699_s_at	DIO2	-0.923134	3.64129	-4.63629	0.0148211	0.365521	-2.35125	U53506	deiodinase, iodothyronine, type II	1734
895	212328_at	LIMCH1	-1.4637	8.36634	-4.63368	0.014846	0.365521	-2.3529	AB029025	LIM and calponin homology domains 1	22998
896	217906_at	KLHDC2	-1.01646	8.75845	-4.63297	0.0148528	0.365521	-2.35334	NM_014315	kelch domain containing 2	23588
897	212917_x_at	RECQL	0.966463	7.81146	4.63056	0.0148758	0.365521	-2.35487	AI814728	RecQ helicase-like	5965
898	219516_at	TRPV4	2.43044	1.78688	4.63029	0.0148784	0.365521	-2.35504	NM_021625	transient receptor potential cation channel, subfamily V, member 4	59341
899	210708_x_at	CASP10	3.00945	1.32305	4.62862	0.0148944	0.365521	-2.3561	AF111344	caspase 10, apoptosis-related cysteine peptidase	843
900	220895_at	USP29	1.98399	1.18732	4.62821	0.0148983	0.365521	-2.35635	NM_020903	ubiquitin specific peptidase 29	57663
901	213240_s_at	KRT4	-2.72538	1.4861	-4.6264	0.0149156	0.365521	-2.3575	X07695	keratin 4	3851
902	205602_x_at	PSG7	-1.03583	9.8451	-4.62548	0.0149245	0.365521	-2.35808	NM_002783	pregnancy specific beta-1-glycoprotein 7 (gene/pseudogene)	5676
903	207177_at	PTGFR	-1.53954	5.43145	-4.62448	0.0149341	0.365521	-2.35871	NM_000959	prostaglandin F receptor (FP)	5737
904	204826_at	CCNF	1.71847	3.71053	4.62149	0.0149628	0.365521	-2.3606	NM_001761	cyclin F	899
905	204672_s_at	ANKRD6	1.36577	2.01954	4.62073	0.0149702	0.365521	-2.36108	NM_014942	ankyrin repeat domain 6	22881
906	212444_at	GPRC5A	-1.96469	5.62647	-4.61944	0.0149826	0.365521	-2.3619	AA156240	G protein-coupled receptor, class C, group 5, member A	9052
907	215821_x_at	PSG11 /// PSG3	-0.961395	9.11894	-4.61888	0.0149879	0.365521	-2.36225	R32065	pregnancy specific beta-1-glycoprotein 11 /// pregnancy specific beta-1-glycoprotein 3	5671 /// 5680
908	205030_at	FABP7	1.47877	1.02192	4.61727	0.0150035	0.365521	-2.36328	NM_001446	fatty acid binding protein 7, brain	2173
909	210372_s_at	TPD52L1	-1.12502	6.23286	-4.61495	0.015026	0.365521	-2.36475	AF208012	tumor protein D52-like 1	7164
910	205767_at	EREG	2.00364	2.75601	4.61448	0.0150305	0.365521	-2.36504	NM_001432	epiregulin	2069
911	205636_at	SH3GL3	-2.05321	2.32015	-4.6125	0.0150497	0.365521	-2.3663	AF036269	SH3-domain GRB2-like 3	6457
912	212552_at	HPCAL1	1.40165	7.93243	4.61045	0.0150696	0.365521	-2.3676	BE617588	hippocalcin-like 1	3241
913	222009_at	CEMP1	2.33404	0.0663034	4.60999	0.015074	0.365521	-2.36789	AI829081	cementum protein 1	752014
914	215431_at	SNTB1	1.73966	0.352683	4.60902	0.0150835	0.365521	-2.36851	AI033054	syntrophin, beta 1 (dystrophin-associated protein A1, 59kDa, basic component 1)	6641
915	202283_at	SERPINF1	-0.922974	8.13605	-4.60809	0.0150926	0.365521	-2.3691	NM_002615	serpin peptidase inhibitor, clade F (alpha-2 antiplasmin, pigment epithelium derived factor), member 1	5176
916	212858_at	PAQR4	1.88005	3.80587	4.60649	0.0151082	0.365521	-2.37012	AL520675	progestin and adipoQ receptor family member IV	124222
917	218342_s_at	ERMP1	-1.29352	5.92194	-4.60407	0.0151318	0.365521	-2.37165	NM_024896	endoplasmic reticulum metallopeptidase 1	79956
918	209355_s_at	PPAP2B	-0.931526	8.47565	-4.59961	0.0151754	0.365521	-2.37449	AB000889	phosphatidic acid phosphatase type 2B	8613
919	203180_at	ALDH1A3	-1.28204	6.01188	-4.59934	0.015178	0.365521	-2.37466	NM_000693	aldehyde dehydrogenase 1 family, member A3	220
920	213442_x_at	SPDEF	-1.76761	1.82439	-4.59898	0.0151816	0.365521	-2.37489	AI745526	SAM pointed domain containing ETS transcription factor	25803
921	214207_s_at	CARD10	2.07399	0.569671	4.59811	0.0151901	0.365521	-2.37544	AW024347	caspase recruitment domain family, member 10	29775
922	206570_s_at	PSG11	1.3936	1.3173	4.59545	0.0152162	0.365521	-2.37713	NM_002785	pregnancy specific beta-1-glycoprotein 11	5680
923	205032_at	ITGA2	2.01968	6.57013	4.59542	0.0152165	0.365521	-2.37715	NM_002203	integrin, alpha 2 (CD49B, alpha 2 subunit of VLA-2 receptor)	3673
924	205681_at	BCL2A1	2.39811	2.1897	4.59502	0.0152205	0.365521	-2.37741	NM_004049	BCL2-related protein A1	597
925	222277_at	C1QTNF9B-AS1	0.980519	3.59331	4.59357	0.0152347	0.365521	-2.37833	BG032839	C1QTNF9B antisense RNA 1	542767
926	200783_s_at	STMN1	1.03148	6.31164	4.59248	0.0152455	0.365521	-2.37903	NM_005563	stathmin 1	3925
927	212029_s_at	LOC101928378	-2.8542	0.808144	-4.59184	0.0152518	0.365521	-2.37944	U79287	uncharacterized LOC101928378	101928378
928	202070_s_at	IDH3A	1.2642	5.12506	4.59129	0.0152572	0.365521	-2.37979	NM_005530	isocitrate dehydrogenase 3 (NAD+) alpha	3419
929	221489_s_at	SPRY4	1.51638	6.25327	4.59118	0.0152583	0.365521	-2.37986	AF227517	sprouty homolog 4 (Drosophila)	81848
930	218268_at	TBC1D15	-0.980244	6.91316	-4.58822	0.0152875	0.365521	-2.38174	NM_022771	TBC1 domain family, member 15	64786
931	209836_x_at	BOLA2 /// BOLA2B	0.990054	7.61295	4.58791	0.0152906	0.365521	-2.38194	AF060511	bolA family member 2 /// bolA family member 2B	552900 /// 654483
932	216469_at	LOC102725136 /// LOC441666	-2.01009	0.358314	-4.58712	0.0152984	0.365521	-2.38245	AL163202	putative zinc finger protein ENSP00000328166-like /// zinc finger protein 91 pseudogene	441666 /// 102725136
933	206852_at	EPHA7	3.72878	-0.687464	4.5833	0.0153363	0.365521	-2.38489	NM_004440	EPH receptor A7	2045
934	213421_x_at	PRSS3	1.19329	7.78805	4.58283	0.0153409	0.365521	-2.38518	AW007273	protease, serine, 3	5646
935	213624_at	SMPDL3A	-0.991039	6.376	-4.58278	0.0153415	0.365521	-2.38522	AA873600	sphingomyelin phosphodiesterase, acid-like 3A	10924
936	213415_at	CLIC2	1.78753	1.09263	4.57905	0.0153786	0.366014	-2.3876	AI768628	chloride intracellular channel 2	1193
937	213001_at	ANGPTL2	-1.47819	6.14027	-4.57548	0.0154142	0.3663	-2.38988	AF007150	angiopoietin-like 2	23452
938	216806_at	RP3-334F4.1	0.957974	5.34845	4.57269	0.0154421	0.3663	-2.39167	AL136306
939	218450_at	HEBP1	-0.944021	8.83196	-4.57221	0.0154469	0.3663	-2.39198	NM_015987	heme binding protein 1	50865
940	205453_at	HOXB2	0.954543	6.54257	4.57126	0.0154564	0.3663	-2.39258	NM_002145	homeobox B2	3212
941	222067_x_at	HIST1H2BD	-1.7394	5.76663	-4.56383	0.0155312	0.367562	-2.39735	AL353759	histone cluster 1, H2bd	3017
942	207850_at	CXCL3	2.15324	1.778	4.56067	0.0155632	0.367562	-2.39938	NM_002090	chemokine (C-X-C motif) ligand 3	2921
943	220380_at	DNASE2B	-2.65324	-0.00311479	-4.55985	0.0155715	0.367562	-2.39991	NM_021233	deoxyribonuclease II beta	58511
944	209299_x_at	PPIL2	1.46787	4.03655	4.55944	0.0155756	0.367562	-2.40017	BC000022	peptidylprolyl isomerase (cyclophilin)-like 2	23759
945	219315_s_at	TMEM204	-1.11339	5.90836	-4.55756	0.0155946	0.367621	-2.40138	NM_024600	transmembrane protein 204	79652
946	218207_s_at	STMN3	2.45146	0.646941	4.55412	0.0156296	0.36772	-2.40359	NM_015894	stathmin-like 3	50861
947	221863_at	MIER2	2.04719	1.79572	4.5539	0.0156318	0.36772	-2.40373	AW003889	mesoderm induction early response 1, family member 2	54531
948	219150_s_at	ADAP1	-1.95864	0.854139	-4.55024	0.0156692	0.368209	-2.40609	NM_006869	ArfGAP with dual PH domains 1	11033
949	203362_s_at	MAD2L1	1.90193	5.8386	4.54535	0.0157192	0.368995	-2.40924	NM_002358	MAD2 mitotic arrest deficient-like 1 (yeast)	4085
950	218693_at	TSPAN15	2.68436	1.11952	4.54091	0.0157647	0.369673	-2.4121	NM_012339	tetraspanin 15	23555
951	210755_at	HGF	1.23715	2.95296	4.53762	0.0157985	0.369903	-2.41422	U46010	hepatocyte growth factor (hepapoietin A; scatter factor)	3082
952	214392_at	IRGC	-2.70589	0.586071	-4.53544	0.0158211	0.369903	-2.41564	AA431984	immunity-related GTPase family, cinema	56269
953	222371_at		-2.64866	0.53065	-4.5343	0.0158329	0.369903	-2.41637	AI732802
954	202338_at	TK1	0.952575	4.93791	4.53353	0.0158409	0.369903	-2.41687	NM_003258	thymidine kinase 1, soluble	7083
955	215851_at	MECOM	2.98192	0.698815	4.52996	0.0158778	0.370046	-2.41918	S82592	MDS1 and EVI1 complex locus	2122
956	202308_at	SREBF1	1.20109	5.53526	4.52973	0.0158802	0.370046	-2.41933	NM_004176	sterol regulatory element binding transcription factor 1	6720
957	212680_x_at	PPP1R14B	1.14295	7.63898	4.52283	0.015952	0.370631	-2.4238	BE305165	protein phosphatase 1, regulatory (inhibitor) subunit 14B	26472
958	203479_s_at	OTUD4	2.22173	1.74726	4.52156	0.0159653	0.370631	-2.42462	NM_014928	OTU deubiquitinase 4	54726
959	212415_at	2024-09-06	1.13496	4.29546	4.52049	0.0159765	0.370631	-2.42531	AW150913	septin 6	23157
960	213103_at	STARD13	-0.943452	6.31517	-4.51881	0.0159941	0.370631	-2.4264	AA128023	StAR-related lipid transfer (START) domain containing 13	90627
961	202388_at	RGS2	0.922263	7.78184	4.50751	0.016113	0.370631	-2.43375	NM_002923	regulator of G-protein signaling 2	5997
962	221820_s_at	KAT8	-0.983018	6.16546	-4.50684	0.01612	0.370631	-2.43418	AK024102	K(lysine) acetyltransferase 8	84148
963	214131_at	TXLNGY	1.09466	2.91068	4.50531	0.0161362	0.370631	-2.43517	AL049280	taxilin gamma pseudogene, Y-linked	246126
964	207869_s_at	CACNA1G	2.37242	0.949364	4.50121	0.0161797	0.370631	-2.43784	NM_018896	calcium channel, voltage-dependent, T type, alpha 1G subunit	8913
965	219752_at	RASAL1	1.65748	3.10582	4.49816	0.0162122	0.370631	-2.43983	NM_004658	RAS protein activator like 1 (GAP1 like)	8437
966	209894_at	LEPR /// LEPROT	-1.08025	6.99326	-4.49447	0.0162515	0.370631	-2.44224	U50748	leptin receptor /// leptin receptor overlapping transcript	3953 /// 54741
967	205846_at	PTPRB	1.13014	2.66792	4.49134	0.016285	0.370631	-2.44428	NM_002837	protein tyrosine phosphatase, receptor type, B	5787
968	207179_at	TLX1	2.14023	0.848753	4.49073	0.0162916	0.370631	-2.44468	NM_005521	T-cell leukemia homeobox 1	3195
969	211556_at	MAPRE2	-2.48739	0.563971	-4.48981	0.0163014	0.370631	-2.44528	AB016823	microtubule-associated protein, RP/EB family, member 2	10982
970	221371_at	TNFSF18	1.50902	6.14406	4.48979	0.0163017	0.370631	-2.4453	NM_005092	tumor necrosis factor (ligand) superfamily, member 18	8995
971	217755_at	HN1	1.23359	7.47235	4.48944	0.0163054	0.370631	-2.44552	AF060925	hematological and neurological expressed 1	51155
972	209335_at	DCN	-1.06755	9.71119	-4.48942	0.0163056	0.370631	-2.44553	BC005322	decorin	1634
973	220874_at		-1.29718	2.04783	-4.4846	0.0163574	0.370631	-2.44869	NM_018575
974	215811_at		2.22509	-0.289285	4.48446	0.016359	0.370631	-2.44878	AF238870
975	215520_at	PYGO1	3.25456	0.0485875	4.48393	0.0163647	0.370631	-2.44913	AL049925	pygopus family PHD finger 1	26108
976	209528_s_at	TELO2	0.910097	3.63618	4.4838	0.0163661	0.370631	-2.44921	AL137394	telomere maintenance 2	9894
977	209026_x_at	TUBB	1.09983	10.6953	4.4825	0.01638	0.370631	-2.45006	AF141349	tubulin, beta class I	203068
978	209897_s_at	SLIT2	0.983278	9.37783	4.47816	0.016427	0.370631	-2.4529	AF055585	slit homolog 2 (Drosophila)	9353
979	215153_at	NOS1AP	1.69957	0.867518	4.47808	0.0164279	0.370631	-2.45296	AF037070	nitric oxide synthase 1 (neuronal) adaptor protein	9722
980	206989_s_at	SCAF11	-1.0304	8.03391	-4.47519	0.0164592	0.370631	-2.45485	NM_004719	SR-related CTD-associated factor 11	9169
981	213929_at	EXPH5	-2.31557	3.18688	-4.47315	0.0164814	0.370631	-2.45619	AL050204	exophilin 5	23086
982	207681_at	CXCR3	1.08756	0.0802174	4.47036	0.0165118	0.370631	-2.45802	NM_001504	chemokine (C-X-C motif) receptor 3	2833
983	214710_s_at	CCNB1	1.99296	5.96729	4.47036	0.0165118	0.370631	-2.45802	BE407516	cyclin B1	891
984	204510_at	CDC7	1.69937	4.04313	4.46884	0.0165283	0.370631	-2.45901	NM_003503	cell division cycle 7	8317
985	213313_at	RABGAP1	-0.912686	7.18684	-4.46799	0.0165377	0.370631	-2.45958	AI922519	RAB GTPase activating protein 1	23637
986	220917_s_at	WDR19	-1.06329	5.53949	-4.46748	0.0165432	0.370631	-2.45991	NM_025132	WD repeat domain 19	57728
987	211743_s_at	PRG2	-2.00398	0.0674253	-4.46664	0.0165524	0.370631	-2.46046	BC005929	proteoglycan 2, bone marrow (natural killer cell activator, eosinophil granule major basic protein)	5553
988	208062_s_at	NRG2	2.9467	0.528588	4.46506	0.0165697	0.370631	-2.4615	NM_013984	neuregulin 2	9542
989	215026_x_at	SCNN1A	-1.90422	1.80124	-4.46294	0.016593	0.370631	-2.4629	U81961	sodium channel, non-voltage-gated 1 alpha subunit	6337
990	211489_at	ADRA1A	3.63567	0.197537	4.46227	0.0166003	0.370631	-2.46333	D32201	adrenoceptor alpha 1A	148
991	215828_at		-2.13967	1.07597	-4.46179	0.0166055	0.370631	-2.46365	AL359599
992	208158_s_at	OSBPL1A	-1.17284	7.45226	-4.46167	0.0166068	0.370631	-2.46373	NM_018030	oxysterol binding protein-like 1A	114876
993	205810_s_at	WASL	-1.61217	2.29205	-4.46114	0.0166127	0.370631	-2.46408	NM_003941	Wiskott-Aldrich syndrome-like	8976
994	207644_at	FOXH1	-2.62556	1.06132	-4.461	0.0166142	0.370631	-2.46417	NM_003923	forkhead box H1	8928
995	211867_s_at	PCDHA10	-1.60046	0.0366377	-4.46034	0.0166215	0.370631	-2.4646	AF152475	protocadherin alpha 10	56139
996	209481_at	SNRK	-0.884896	6.65689	-4.46011	0.016624	0.370631	-2.46476	AF226044	SNF related kinase	54861
997	215847_at	HERC2P3 /// LOC101930458	-2.04109	1.98111	-4.45799	0.0166473	0.370631	-2.46615	BC000975	hect domain and RLD 2 pseudogene 3 /// uncharacterized LOC101930458	283755 /// 101930458
998	222123_s_at	HIF3A	2.49811	1.26015	4.45793	0.016648	0.370631	-2.46619	AK021881	hypoxia inducible factor 3, alpha subunit	64344
999	200678_x_at	GRN	-0.922692	8.20522	-4.45775	0.0166499	0.370631	-2.46631	NM_002087	granulin	2896
1000	204560_at	FKBP5	3.5175	0.27369	4.45755	0.0166522	0.370631	-2.46644	NM_004117	FK506 binding protein 5	2289
1001	204224_s_at	GCH1	3.66697	1.82804	4.45699	0.0166583	0.370631	-2.46681	NM_000161	GTP cyclohydrolase 1	2643
1002	211562_s_at	LMOD1	-0.977154	4.2929	-4.45431	0.0166879	0.370631	-2.46857	BC001755	leiomodin 1 (smooth muscle)	25802
1003	222108_at	AMIGO2	-1.40116	8.32279	-4.45285	0.016704	0.370631	-2.46953	AC004010	adhesion molecule with Ig-like domain 2	347902
1004	210690_at	KLRC4	-2.40749	-0.0294856	-4.45151	0.016719	0.370631	-2.47042	U96845	killer cell lectin-like receptor subfamily C, member 4	8302
1005	207393_at	HCRTR2	2.98627	0.98447	4.44953	0.0167409	0.370631	-2.47173	NM_001526	hypocretin (orexin) receptor 2	3062
1006	222344_at		-1.24535	5.72446	-4.4494	0.0167423	0.370631	-2.47181	AW972765
1007	208747_s_at	C1S	-1.09837	9.32263	-4.4472	0.0167667	0.370631	-2.47326	M18767	complement component 1, s subcomponent	716
1008	34408_at	RTN2	-0.977981	6.34793	-4.44258	0.0168182	0.370631	-2.47631	AF004222	reticulon 2	6253
1009	209369_at	ANXA3	-1.82641	5.97314	-4.44105	0.0168353	0.370631	-2.47733	M63310	annexin A3	306
1010	205006_s_at	NMT2	-0.982488	5.97996	-4.44089	0.016837	0.370631	-2.47743	NM_004808	N-myristoyltransferase 2	9397
1011	208582_s_at	DUX1 /// DUX3 /// DUX5	-1.26878	0.318189	-4.4406	0.0168403	0.370631	-2.47762	NM_012148	double homeobox 1 /// double homeobox 3 /// double homeobox 5	26581 /// 26582 /// 26584
1012	212023_s_at	MKI67	3.60269	2.58116	4.44033	0.0168433	0.370631	-2.4778	AU147044	marker of proliferation Ki-67	4288
1013	208343_s_at	NR5A2	-2.31379	0.482705	-4.4394	0.0168537	0.370631	-2.47841	AF146343	nuclear receptor subfamily 5, group A, member 2	2494
1014	211704_s_at	SPIN2A /// SPIN2B	-1.02616	5.10075	-4.43727	0.0168776	0.370631	-2.47983	AF356353	spindlin family, member 2A /// spindlin family, member 2B	54466 /// 474343
1015	212746_s_at	CEP170 /// CEP170P1	1.09088	7.85583	4.43643	0.0168869	0.370631	-2.48038	AA126789	centrosomal protein 170kDa /// centrosomal protein 170kDa pseudogene 1	9859 /// 645455
1016	218999_at	TMEM140	-1.08424	3.78916	-4.43123	0.0169454	0.371119	-2.48383	NM_018295	transmembrane protein 140	55281
1017	208016_s_at	AGTR1	-1.94173	5.35622	-4.42923	0.0169679	0.371119	-2.48515	NM_004835	angiotensin II receptor, type 1	185
1018	208322_s_at	ST3GAL1	1.51491	2.83779	4.42864	0.0169746	0.371119	-2.48554	NM_003033	ST3 beta-galactoside alpha-2,3-sialyltransferase 1	6482
1019	203233_at	IL4R	1.35906	5.17038	4.42853	0.0169758	0.371119	-2.48561	NM_000418	interleukin 4 receptor	3566
1020	213476_x_at	TUBB3	1.28577	10.4119	4.42177	0.0170524	0.372427	-2.4901	AL565749	tubulin, beta 3 class III	10381
1021	207968_s_at	MEF2C	1.36564	2.54027	4.41277	0.017155	0.373365	-2.49608	NM_002397	myocyte enhancer factor 2C	4208
1022	205177_at	TNNI1	1.85267	-0.393721	4.41192	0.0171647	0.373365	-2.49665	NM_003281	troponin I type 1 (skeletal, slow)	7135
1023	209408_at	KIF2C	1.56538	4.89851	4.40856	0.0172033	0.373365	-2.49889	U63743	kinesin family member 2C	11004
1024	212067_s_at	C1R	-1.14157	7.84183	-4.40612	0.0172312	0.373365	-2.50051	AL573058	complement component 1, r subcomponent	715
[truncated: 1,493 more rows]

## Sheet: Supplementary Table 6
GSE63383_Hu_AwSMC_TGFB_vs_Ctrl
[truncated: 3,001 more rows]

## Sheet: Supplementary Table 7
GSE Acc. #	Cell type	Origin	Species	Stimulation	Duration	Included in analyses
[truncated: 4 more rows]
